# Supplementary material for: Misinformation in the media: global coverage of GMOs 2019-2021
Source: GM Crops Food. 2022 Nov 17;16(1):18–27. doi: 10.1080/21645698.2022.2140568 (PMC11702960; doi:10.1080/21645698.2022.2140568)
Supplement: Supplemental Material [file KGMC_A_2140568_SM3548.xlsx]

## Sheet: All GMO Headline Mentions (Raw)
Date	Media Type	Media Outlet	Title	Link	Readership	Shares	Article Impact	Country	State	City	Issue
2021-11-29	News	Forbes	Startup Uses Genetically-Engineered Algae To Create Pigments, Protein And More	=HYPERLINK("http://app2.cision.com/redir?s=9500000595968294", "https://www.forbes.com/sites/annefield/2021/11/29/startup-uses-genetically-engineered-algae-to-create-pigments-protein-and-more/")	25401693	0	High	United States	New Jersey	Jersey City	Main Search
2021-11-27	News	Leadership	Expert Allays Fears Over Safety Of GMOs	=HYPERLINK("http://app2.cision.com/redir?s=9500000594990593", "https://leadership.ng/expert-allays-fears-over-safety-of-gmos/")	31455	0	Medium	Nigeria	Abuja Federal Capital Territory		Main Search
2021-11-25	News	Bloomberg	Will China Makes Its Peace With GMOs?	=HYPERLINK("http://app2.cision.com/redir?s=8500000222225535", "https://www.bloomberg.com/opinion/articles/2021-11-25/will-china-makes-its-peace-with-gmos")	13268184	568	High	United States	New York	New York	Main Search
2021-11-16	News	Business Daily	High-yielding GMO cotton wins over Tana River farmers	=HYPERLINK("http://app2.cision.com/redir?s=9500000590299307", "https://www.businessdailyafrica.com/bd/data-hub/high-yielding-gmo-cotton-wins-tana-river-farmers-3619944")	108114	0	Medium	Kenya	Nairobi		Main Search
2021-11-15	News	Reuters	China plans overhaul of seed rules to pave way for GMO approvals	=HYPERLINK("http://app2.cision.com/redir?s=8500000218850671", "https://www.reuters.com/article/china-gmo-regulations-idUSKBN2HZ0D3")	15691113	0	High	United States	New York	New York	Main Search
2021-11-15	News	The Hindu	China plans overhaul of seed rules to pave way for GMO approvals	=HYPERLINK("http://app2.cision.com/redir?s=1277559254301", "https://www.thehindu.com/sci-tech/technology/china-plans-overhaul-of-seed-rules-to-pave-way-for-gmo-approvals/article37501291.ece")	2934701	0	Medium	India	Tamil Nadu	Chennai (ex Madras)	Main Search
2021-11-15	News	Reuters	China plans overhaul of seed rules to pave way for GMO approvals	=HYPERLINK("http://app2.cision.com/redir?s=8500000218532766", "https://www.reuters.com/article/china-gmo-regulations/china-plans-overhaul-of-seed-rules-to-pave-way-for-gmo-approvals-idUSKBN2HZ0D3")	15691113	0	High	United States	New York	New York	Main Search
2021-11-15	News	Yahoo!	UPDATE 1-China plans overhaul of seed rules to pave way for GMO approvals	=HYPERLINK("http://app2.cision.com/redir?s=1277423621120", "https://www.yahoo.com/now/1-china-plans-overhaul-seed-035216134.html")	146177877	0	High	United States	California	Sunnyvale	Main Search
2021-11-15	News	Yahoo Finanzas | Yahoo Finance	UPDATE 1-China plans overhaul of seed rules to pave way for GMO approvals	=HYPERLINK("http://app2.cision.com/redir?s=1277424187653", "https://es-us.finanzas.yahoo.com/news/1-china-plans-overhaul-seed-035216134.html")	281154	0	Medium	Spain			Main Search
2021-11-14	News	Reuters	China proposes new rules to ease GMO approvals	=HYPERLINK("http://app2.cision.com/redir?s=8500000218403266", "https://www.reuters.com/article/china-gmo-regulations/china-proposes-new-rules-to-ease-gmo-approvals-idUSKBN2HZ0D3")	15691113	0	High	United States	New York	New York	Main Search
2021-11-14	News	US News Money	China Plans Overhaul of Seed Rules to Pave Way for GMO Approvals	=HYPERLINK("http://app2.cision.com/redir?s=1277459397197", "https://money.usnews.com/investing/news/articles/2021-11-14/china-plans-overhaul-of-seed-rules-to-pave-way-for-gmo-approvals")	2643863	0	Medium	United States	District of Columbia	Washington	Main Search
2021-11-14	News	Yahoo Finanzas | Yahoo Finance	China proposes new rules to ease GMO approvals	=HYPERLINK("http://app2.cision.com/redir?s=1277270139139", "https://es-us.finanzas.yahoo.com/news/china-proposes-rules-ease-gmo-144906591.html")	258972	0	Medium	Spain			Main Search
2021-11-14	News	Yahoo!	China proposes new rules to ease GMO approvals	=HYPERLINK("http://app2.cision.com/redir?s=1277269186151", "https://www.yahoo.com/now/china-proposes-rules-ease-gmo-144906591.html")	146177877	0	High	United States	California	Sunnyvale	Main Search
2021-11-11	News	Yahoo!	Brazil clears GMO wheat flour from Argentina in global first, but sales may be slow	=HYPERLINK("http://app2.cision.com/redir?s=1276316494910", "https://www.yahoo.com/now/brazil-clears-gmo-wheat-flour-220227042.html")	146177877	0	High	United States	California	Sunnyvale	Main Search
2021-11-11	News	U.S. News & World Report	Brazil Clears GMO Wheat Flour From Argentina in Global First, but Sales May Be Slow	=HYPERLINK("http://app2.cision.com/redir?s=1276321085923", "https://www.usnews.com/news/world/articles/2021-11-11/brazil-clears-gmo-wheat-flour-from-argentina-in-global-first-but-sales-may-be-slow")	15075563	0	High	United States	District of Columbia	Washington	Main Search
2021-11-11	News	Bloomberg	Genetically Modified Wheat Gets a Boost With Brazil Approval	=HYPERLINK("http://app2.cision.com/redir?s=8500000217556886", "https://www.bloomberg.com/news/articles/2021-11-11/brazil-clears-genetically-modified-wheat-developed-by-bioceres")	12847216	N/A	High	United States	New York	New York	Main Search
2021-11-11	News	Reuters	Brazil clears GMO wheat flour from Argentina in global first, but sales may be slow	=HYPERLINK("http://app2.cision.com/redir?s=8500000217529237", "https://www.reuters.com/world/americas/brazil-clears-gmo-wheat-flour-argentina-global-first-sales-may-be-slow-2021-11-11/")	15691113	0	High	United States	New York	New York	Main Search
2021-11-11	News	Reuters	UPDATE 2-Brazil clears GMO wheat flour from Argentina, but sales may be slow	=HYPERLINK("http://app2.cision.com/redir?s=8500000217495785", "https://www.reuters.com/article/brazil-wheat-gmo/update-2-brazil-clears-gmo-wheat-flour-from-argentina-but-sales-may-be-slow-idUSL1N2S21AR")	15337722	0	High	United States	New York	New York	Main Search
2021-11-11	News	Daily Mail	Brazil clears sale of GMO wheat flour from Argentina	=HYPERLINK("http://app2.cision.com/redir?s=8500000217475762", "https://www.dailymail.co.uk/wires/reuters/article-10191351/Brazil-clears-sale-GMO-wheat-flour-Argentina.html")	17050178	0	High	United Kingdom	London, City of	London	Main Search
2021-11-11	News	Reuters	UPDATE 1-Brazil clears sale of GMO wheat flour from Argentina	=HYPERLINK("http://app2.cision.com/redir?s=8500000217465765", "https://www.reuters.com/article/brazil-wheat-gmo/update-1-brazil-clears-sale-of-gmo-wheat-flour-from-argentina-idUSL1N2S21AR")	15337722	0	High	United States	New York	New York	Main Search
2021-11-11	News	Yahoo!	UPDATE 1-Brazil clears sale of GMO wheat flour from Argentina	=HYPERLINK("http://app2.cision.com/redir?s=1276159406925", "https://www.yahoo.com/now/1-brazil-clears-sale-gmo-141304684.html")	144137583	0	High	United States	California	Sunnyvale	Main Search
2021-11-11	News	Daily Mail	Brazil clears sale of flour from Argentina's GMO wheat	=HYPERLINK("http://app2.cision.com/redir?s=8500000217455028", "https://www.dailymail.co.uk/wires/reuters/article-10191269/Brazil-clears-sale-flour-Argentinas-GMO-wheat.html")	17050178	0	High	United Kingdom	London, City of	London	Main Search
2021-10-28	News	Newsweek	Coming Soon to a Supermarket Near You: Genetically Modified Strawberries	=HYPERLINK("http://app2.cision.com/redir?s=8600002168596180", "https://www.newsweek.com/coming-soon-supermarket-near-you-genetically-modified-strawberries-1643568")	8108699	0	Medium	United States	New York	New York	Main Search
2021-10-26	News	Business Daily	Feed millers push for GMO imports to cut rising costs	=HYPERLINK("http://app2.cision.com/redir?s=9500000582504152", "https://www.businessdailyafrica.com/bd/markets/market-news/feed-millers-push-gmo-imports-cut-rising-costs-3595720")	108114	15	Medium	Kenya	Nairobi		Main Search
2021-10-23	News	The Hindu	Explained | Is genetically modified rice grown in India?	=HYPERLINK("http://app2.cision.com/redir?s=1268592583075", "https://www.thehindu.com/sci-tech/agriculture/explained-is-genetically-modified-rice-grown-in-india/article37144630.ece")	2639283	27	High	India	Tamil Nadu	Chennai (ex Madras)	Main Search
2021-10-21	News	The Hindu	Guidelines for non-transgenic gene editing techniques pending since January 2020	=HYPERLINK("http://app2.cision.com/redir?s=9500000581101366", "https://www.thehindu.com/sci-tech/agriculture/guidelines-for-non-transgenic-gene-editing-techniques-pending-since-january-2020/article37113370.ece")	2639283	2	High	India	Tamil Nadu	Chennai (ex Madras)	Main Search
2021-10-21	News	The Hindu	Guidelines for non-transgenic gene editing techniques pending since January 2020	=HYPERLINK("http://app2.cision.com/redir?s=8500000210061552", "https://www.thehindu.com/sci-tech/agriculture/guidelines-for-non-transgenic-gene-editing-techniques-pending-since-january-2020/article37113370.ece")	2639283	0	Medium	India	Tamil Nadu	Chennai (ex Madras)	Main Search
2021-10-20	News	Reuters	Mexico's agriculture minister say Mexico will not limit GMO corn imports from U.S.	=HYPERLINK("http://app2.cision.com/redir?s=8500000209742499", "https://www.reuters.com/article/usa-agriculture-mexico/mexicos-agriculture-minister-say-mexico-will-not-limit-gmo-corn-imports-from-u-s-idUSKBN2HA2KV")	15337722	34	High	United States	New York	New York	Main Search
2021-10-20	News	US News Money	Mexico's Agriculture Minister Say Mexico Will Not Limit GMO Corn Imports From U.S.	=HYPERLINK("http://app2.cision.com/redir?s=1267350679322", "https://money.usnews.com/investing/news/articles/2021-10-20/mexicos-agriculture-minister-say-mexico-will-not-limit-gmo-corn-imports-from-us")	2329524	0	Medium	United States	District of Columbia	Washington	Main Search
2021-10-20	News	Yahoo!	UPDATE 1-Mexico's agriculture minister say Mexico will not limit GMO corn imports from U.S.	=HYPERLINK("http://app2.cision.com/redir?s=1267310255907", "https://www.yahoo.com/now/1-mexicos-agriculture-minister-mexico-201915133.html")	144137583	0	High	United States	California	Sunnyvale	Main Search
2021-10-20	News	Reuters	Mexico's agriculture minister say Mexico will not limit GMO corn imports from U.S.	=HYPERLINK("http://app2.cision.com/redir?s=8600002157602314", "https://www.reuters.com/news/picture/mexicos-agriculture-minister-say-mexico-idUSKBN2HA2KV")	15337722	0	High	United States	New York	New York	Main Search
2021-10-20	News	Vice News	Upstart Corn Activists in Mexico Just Beat GMO Goliath Bayer-Monsanto	=HYPERLINK("http://app2.cision.com/redir?s=1267230977792", "https://news.vice.com/en_us/article/7kbzv4/mexico-rejected-appeals-for-gmo-corn-bayer-monsanto")	365	0	Low	United States			Main Search
2021-10-20	News	VICE	Upstart Corn Activists in Mexico Just Beat GMO Goliath Bayer-Monsanto	=HYPERLINK("http://app2.cision.com/redir?s=9500000580554196", "https://www.vice.com/en/article/7kbzv4/mexico-rejected-appeals-for-gmo-corn-bayer-monsanto")	6021816	0	High	United States	New York	New York	Main Search
2021-10-19	News	Fortune	Once wary of GMOs, China is now leading in gene-edited seeds	=HYPERLINK("http://app2.cision.com/redir?s=8600002152918624", "https://fortune.com/2021/10/19/syngenta-ceo-erik-fyrwald-gmo-china-fortune-global-500-summit/")	2760604	0	Medium	United States	New York	New York	Main Search
2021-10-11	News	THISDAYLIVE	FG Approves Genetically-modified Maize for Open Cultivation | THISDAYLIVE	=HYPERLINK("http://app2.cision.com/redir?s=8500000206420568", "https://www.thisdaylive.com/index.php/2021/10/11/fg-approves-genetically-modified-maize-for-open-cultivation/")	77260	0	Medium	Nigeria	Lagos		Main Search
2021-10-11	News	Punch Newspapers	FG approves cultivation of genetically modified maize	=HYPERLINK("http://app2.cision.com/redir?s=1263229745040", "https://punchng.com/fg-approves-cultivation-of-genetically-modified-maize/?utm_source=auto-read-also&utm_medium=web")	270125	0	Medium	Nigeria	Ogun		Main Search
2021-10-11	News	AllAfrica	Nigerians Kick As Govt Approves Genetically Modified Maize	=HYPERLINK("http://app2.cision.com/redir?s=9500000577419885", "https://allafrica.com/stories/202110120012.html")	230876	6	Medium	South Africa	Western Cape	Cape Town	Main Search
2021-10-10	News	Leadership	Nigerians Kick As FG Approves Genetically Modified Maize	=HYPERLINK("http://app2.cision.com/redir?s=9500000577017531", "https://leadership.ng/nigerians-kick-as-fg-approves-genetically-modified-maize/")	23610	0	Medium	Nigeria	Abuja Federal Capital Territory		Main Search
2021-10-10	News	AllAfrica	Nigeria Grants Approval for Genetically Modified Maize	=HYPERLINK("http://app2.cision.com/redir?s=9500000577046161", "https://allafrica.com/stories/202110110017.html")	230876	0	Medium	South Africa	Western Cape	Cape Town	Main Search
2021-10-08	News	Daily Mail	Bayer blasts 'unscientific' rejection by Mexican regulator of GMO...	=HYPERLINK("http://app2.cision.com/redir?s=8500000205766620", "https://www.dailymail.co.uk/wires/reuters/article-10074173/Bayer-blasts-unscientific-rejection-Mexican-regulator-GMO-corn-permit.html")	18883709	0	High	United Kingdom	London, City of	London	Main Search
2021-10-08	News	Daily Mail	Mexico denies permit for new GMO corn variety, first time ever	=HYPERLINK("http://app2.cision.com/redir?s=8500000205766586", "https://www.dailymail.co.uk/wires/reuters/article-10074245/Mexico-denies-permit-new-GMO-corn-variety-time-ever.html")	18883709	0	High	United Kingdom	London, City of	London	Main Search
2021-10-08	News	Reuters	Bayer blasts 'unscientific' rejection by Mexican regulator of GMO corn permit	=HYPERLINK("http://app2.cision.com/redir?s=8500000205765603", "https://www.reuters.com/world/americas/bayer-blasts-unscientific-rejection-by-mexican-regulator-gmo-corn-permit-2021-10-08/")	17992950	0	High	United States	New York	New York	Main Search
2021-10-08	News	Reuters	Mexico denies permit for new GMO corn variety, first time ever	=HYPERLINK("http://app2.cision.com/redir?s=8500000205765625", "https://www.reuters.com/article/mexico-grains-corn/update-2-mexico-denies-permit-for-new-gmo-corn-variety-first-time-ever-idUSL1N2R41X9")	17992950	0	High	United States	New York	New York	Main Search
2021-10-08	News	Yahoo!	Bayer blasts 'unscientific' rejection by Mexican regulator of GMO corn permit	=HYPERLINK("http://app2.cision.com/redir?s=1262581425477", "https://www.yahoo.com/now/bayer-blasts-unscientific-rejection-mexican-204350949.html")	153128671	0	High	United States	California	Sunnyvale	Main Search
2021-10-08	News	Yahoo News UK	Bayer blasts 'unscientific' rejection by Mexican regulator of GMO corn permit	=HYPERLINK("http://app2.cision.com/redir?s=1262589753935", "https://uk.news.yahoo.com/bayer-blasts-unscientific-rejection-mexican-204350188.html")	966380	0	Medium	United Kingdom	London, City of	London	Main Search
2021-10-08	News	US News Money	Bayer Blasts 'Unscientific' Rejection by Mexican Regulator of GMO Corn Permit	=HYPERLINK("http://app2.cision.com/redir?s=8600002132594629", "https://money.usnews.com/investing/news/articles/2021-10-08/bayer-blasts-unscientific-rejection-by-mexican-regulator-of-gmo-corn-permit")	2559464	0	Medium	United States	District of Columbia	Washington	Main Search
2021-10-08	News	Yahoo News	Bayer blasts 'unscientific' rejection by Mexican regulator of GMO corn permit	=HYPERLINK("http://app2.cision.com/redir?s=9600001528668679", "https://news.yahoo.com/bayer-blasts-unscientific-rejection-mexican-204350949.html")	23072041	0	High	United States	California	Sunnyvale	Main Search
2021-10-07	News	Nature Research	Author Correction: A deterministic genotyping workflow reduces waste of transgenic individuals by two-thirds	=HYPERLINK("http://app2.cision.com/redir?s=8500000205325050", "https://www.nature.com/articles/s41598-021-99823-7")	9654694	0	Medium	United Kingdom	London, City of	London	Main Search
2021-09-30	News	BBC News	Current uses of genetic engineering	=HYPERLINK("http://app2.cision.com/redir?s=9600001518134129", "https://www.bbc.co.uk/bitesize/guides/zsg6v9q/revision/5")	25336597	0	High	United Kingdom	London, City of	London	Main Search
2021-09-30	News	BBC News	Potential benefits and risks of genetic engineering	=HYPERLINK("http://app2.cision.com/redir?s=9600001518134092", "https://www.bbc.co.uk/bitesize/guides/zsg6v9q/revision/7")	25336597	0	High	United Kingdom	London, City of	London	Main Search
2021-09-29	News	The Guardian	Genetically modified food a step closer in England as laws relaxed	=HYPERLINK("http://app2.cision.com/redir?s=8500000202514580", "https://www.theguardian.com/environment/2021/sep/29/genetically-modified-food-a-step-closer-in-england-as-laws-relaxed")	28285983	4113	High	United Kingdom	London, City of	London	Main Search
2021-09-29	News	Yahoo News UK	Genetically modified food a step closer in England as laws relaxed	=HYPERLINK("http://app2.cision.com/redir?s=1258405426436", "https://uk.news.yahoo.com/genetically-modified-food-step-closer-060044705.html")	966380	0	Medium	United Kingdom	London, City of	London	Main Search
2021-09-29	News	The Guardian	Genetically modified food a step closer in England as laws relaxed	=HYPERLINK("http://app2.cision.com/redir?s=9500000572662967", "https://www.theguardian.com/environment/2021/sep/29/genetically-modified-food-a-step-closer-in-england-as-laws-relaxed")	28285983	0	High	United Kingdom	London, City of	London	Main Search
2021-09-28	News	Yahoo News Canada	Genetically modified food a step closer in England as laws relaxed	=HYPERLINK("http://app2.cision.com/redir?s=50000089461481", "https://ca.news.yahoo.com/genetically-modified-food-step-closer-060044705.html")	775186	0	Medium	Canada	Ontario	Toronto	Main Search
2021-09-27	News	Reuters	Brazil's Abitrigo says millers won't buy GMO wheat from Argentina	=HYPERLINK("http://app2.cision.com/redir?s=8500000201993607", "https://www.reuters.com/article/brazil-wheat-gmo/update-2-brazils-abitrigo-says-millers-wont-buy-gmo-wheat-from-argentina-idUSL1N2QT1X7")	17992950	0	High	United States	New York	New York	Main Search
2021-09-27	News	Daily Mail	Brazil's Abitrigo says millers won't buy GMO wheat from Argentina	=HYPERLINK("http://app2.cision.com/redir?s=8500000201987592", "https://www.dailymail.co.uk/wires/reuters/article-10034763/Brazils-Abitrigo-says-millers-wont-buy-GMO-wheat-Argentina.html")	18883709	0	High	United Kingdom	London, City of	London	Main Search
2021-09-27	News	Daily Mail	Fancy a lab-grown latte? Scientists create first-ever genetically engineered coffee that 'smells and tastes like the real thing'	=HYPERLINK("http://app2.cision.com/redir?s=9500000571897384", "https://www.dailymail.co.uk/sciencetech/article-10032543/Scientists-create-genetically-engineered-coffee.html")	18883709	186	High	United Kingdom	London, City of	London	Main Search
2021-09-27	News	Science Daily	Taking the guesswork out of genetic engineering	=HYPERLINK("http://app2.cision.com/redir?s=9500000572003325", "https://www.sciencedaily.com/releases/2021/09/210927110454.htm")	2005388	28	High	United States	Maryland	Rockville	Main Search
2021-09-23	News	Business Daily	State rules out GMO maize imports to tame cost of animal feeds	=HYPERLINK("http://app2.cision.com/redir?s=9500000570293025", "https://www.businessdailyafrica.com/bd/economy/state-rules-out-gmo-maize-imports-tame-cost-of-animal-feeds-3559384")	118298	0	Medium	Kenya	Nairobi		Main Search
2021-09-20	News	Daily Express	'Not based on science!' Lord Frost mocks EU approach to genetically modified organisms	=HYPERLINK("http://app2.cision.com/redir?s=9500000569270234", "https://www.express.co.uk/news/science/1493820/lord-frost-brexit-britain-european-union-science-genetically-modified-organisms")	7044197	0	High	United Kingdom	London, City of	London	Main Search
2021-09-19	News	The Star	State to distribute GMO cotton seeds to Eastern farmers	=HYPERLINK("http://app2.cision.com/redir?s=8600002097681136", "https://www.the-star.co.ke/counties/eastern/2021-09-19-state-to-distribute-gmo-cotton-seeds-to-eastern-farmers/")	242598	0	Medium	Kenya	Nairobi		Main Search
2021-09-17	News	Nature Research	A CRISPR/Cas9 genetically engineered organoid biobank reveals essential host factors for coronaviruses	=HYPERLINK("http://app2.cision.com/redir?s=8500000198661975", "https://www.nature.com/articles/s41467-021-25729-7")	9654694	5	High	United Kingdom	London, City of	London	Main Search
2021-09-03	News	The Star	Animal feed manufacturers want state to allow importation of GMO soya beans	=HYPERLINK("http://app2.cision.com/redir?s=8600002068317355", "https://www.the-star.co.ke/news/2021-09-03-animal-feed-manufacturers-want-state-to-allow-importation-of-gmo-soya-beans/")	242598	0	Medium	Kenya	Nairobi		Main Search
2021-09-02	News	Nature Research	Utilize existing genetic diversity before genetic modification in indigenous crops	=HYPERLINK("http://app2.cision.com/redir?s=8500000193709292", "https://www.nature.com/articles/s41587-021-01048-6")	9818816	0	Medium	United Kingdom	London, City of	London	Main Search
2021-09-01	News	Nature Research	A versatile genetic engineering toolkit for E. coli based on CRISPR-prime editing	=HYPERLINK("http://app2.cision.com/redir?s=8500000193174279", "https://www.nature.com/articles/s41467-021-25541-3")	9818816	0	Medium	United Kingdom	London, City of	London	Main Search
2021-08-31	News	Yahoo News New Zealand	New technique to track genetically modified animals that have escaped into the wild	=HYPERLINK("http://app2.cision.com/redir?s=1246619444704", "https://nz.news.yahoo.com/genetically-modified-animal-tracker-152306619.html")	98522	0	Low	New Zealand			Main Search
2021-08-31	News	Yahoo News UK	New technique to track genetically modified animals that have escaped into the wild	=HYPERLINK("http://app2.cision.com/redir?s=1246619917690", "https://uk.news.yahoo.com/genetically-modified-animal-tracker-152306619.html")	990856	0	Medium	United Kingdom	London, City of	London	Main Search
2021-08-31	News	Yahoo News Australia	New technique to track genetically modified animals that have escaped into the wild	=HYPERLINK("http://app2.cision.com/redir?s=1246621064788", "https://au.news.yahoo.com/genetically-modified-animal-tracker-152306619.html")	507582	0	Medium	Australia			Main Search
2021-08-31	News	Yahoo News Canada	New technique to track genetically modified animals that have escaped into the wild	=HYPERLINK("http://app2.cision.com/redir?s=50000088685434", "https://ca.news.yahoo.com/genetically-modified-animal-tracker-152306619.html")	857288	0	Medium	Canada	Ontario	Toronto	Main Search
2021-08-30	News	Science Daily	Tracking genetically modified animals	=HYPERLINK("http://app2.cision.com/redir?s=9600001485880019", "https://www.sciencedaily.com/releases/2021/08/210830140257.htm")	2035485	17	High	United States	Maryland	Rockville	Main Search
2021-08-25	News	The Indian Express	Farmer outfits criticise decision to import genetically modified soyameal, poultry industry says move comes too late	=HYPERLINK("http://app2.cision.com/redir?s=9500000559686250", "https://indianexpress.com/article/cities/pune/farmer-outfits-criticise-decision-to-import-genetically-modified-soyameal-7470949/")	5783394	0	High	India	Uttar Pradesh	Dadri ICD/Noida	Main Search
2021-08-25	News	Reuters	Philippines approves commercial use of genetically engineered rice	=HYPERLINK("http://app2.cision.com/redir?s=8500000190939614", "https://www.reuters.com/article/philippines-rice-gmo/update-1-philippines-approves-commercial-use-of-genetically-engineered-rice-idUSL1N2PW2QJ")	16408885	0	High	United States	New York	New York	Main Search
2021-08-23	News	Daily Mail	'Living' building materials containing genetically modified bacteria can detect damage and self-heal to fix a damaged windshield or a pothole in the road	=HYPERLINK("http://app2.cision.com/redir?s=9500000558861785", "https://www.dailymail.co.uk/sciencetech/article-9919205/Living-building-materials-containing-genetically-modified-bacteria-detect-damage-self-heal.html?ns_mchannel=rss&ns_campaign=1490&ito=149	19155001	0	High	United Kingdom	London, City of	London	Main Search
2021-08-21	News	The Indian Express	Ball in DGFT's court over import of genetically modified soyabean meal	=HYPERLINK("http://app2.cision.com/redir?s=1242573832930", "https://indianexpress.com/article/cities/pune/ball-in-dgfts-court-over-import-of-genetically-modified-soyabean-meal-7463886/")	5783394	37	High	India	Uttar Pradesh	Dadri ICD/Noida	Main Search
2021-08-16	News	The Indian Express	Resistance continues against Centre's move to import genetically modified soyameal	=HYPERLINK("http://app2.cision.com/redir?s=1240625496030", "https://indianexpress.com/article/cities/pune/resistance-continues-against-centres-move-to-import-genetically-modified-soyameal-7456697/")	5783394	1	High	India	Uttar Pradesh	Dadri ICD/Noida	Main Search
2021-08-15	News	The Telegraph	Genetic modification could be used to combat invasive crayfish	=HYPERLINK("http://app2.cision.com/redir?s=8600002035083601", "https://www.telegraph.co.uk/news/2021/08/15/genetic-modification-could-used-tackle-invasive-crayfish/")	6753613	161	High	United Kingdom	London, City of	London	Main Search
2021-08-15	News	Yahoo News UK	Genetic modification could be used to combat invasive crayfish	=HYPERLINK("http://app2.cision.com/redir?s=1240325488877", "https://uk.news.yahoo.com/genetic-modification-could-used-tackle-135045481.html")	990856	0	Medium	United Kingdom	London, City of	London	Main Search
2021-08-13	News	AP	What's for dinner? Genetically engineered salmon OK'd by FDA	=HYPERLINK("http://app2.cision.com/redir?s=9600001495080262", "https://apnews.com/article/lifestyle-technology-health-genetics-whole-foods-market-inc-6096eee36fb94df29eb922d9c41b3fe2")	7108818	0	High	United States	New York	New York	Main Search
2021-08-13	News	The Indian Express	In a first, India set to import 15 lakh tonnes of genetically modified soyameal	=HYPERLINK("http://app2.cision.com/redir?s=9500000555372155", "https://indianexpress.com/article/india/in-a-first-india-set-to-import-15-lakh-tonnes-of-genetically-modified-soyameal-7451542/")	5769855	115	High	India	Uttar Pradesh	Dadri ICD/Noida	Main Search
2021-08-05	News	Daily Express	Tesco, Sainsburyâ€™s & Asda urgently recall chocolate over 'genetically modified organism'	=HYPERLINK("http://app2.cision.com/redir?s=8600002018202112", "https://www.express.co.uk/life-style/food/1472924/mandm-food-recall-tesco-sainsburys-asda-mars-wrigley-chocolate-latest-uk?utm_source=feedburner&utm_medium=feed&utm_campaign=Feed%3A+daily-expr	8621866	0	High	United Kingdom	London, City of	London	Main Search
2021-08-05	News	Daily Express	Tesco, Sainsburyâ€™s & Asda urgently recall chocolate over 'genetically modified organismâ€™	=HYPERLINK("http://app2.cision.com/redir?s=9500000552825760", "https://www.express.co.uk/life-style/food/1472924/mandm-food-recall-tesco-sainsburys-asda-mars-wrigley-chocolate-latest-uk?utm_source=feedburner&utm_medium=feed&utm_campaign=Feed%3A+daily-expr	8621866	0	High	United Kingdom	London, City of	London	Main Search
2021-08-02	News	BBC News	BBC World Service - Business Daily, GMOs	=HYPERLINK("http://app2.cision.com/redir?s=8500000182933698", "https://www.bbc.co.uk/programmes/w3ct1j51")	26953777	0	High	United Kingdom	London, City of	London	Main Search
2021-07-31	News	Daily Mail	Meet the neigh-baas: Farmers get the green light to build outbuilding for 1,000 genetically modified sheep next to Wayne Rooney's Â£20million Cheshire mansion	=HYPERLINK("http://app2.cision.com/redir?s=9500000551092264", "https://www.dailymail.co.uk/news/article-9847631/Wayne-Rooneys-farmer-neighbours-green-light-build-outbuilding-1-000-sheep.html")	17786227	9	High	United Kingdom	London, City of	London	Main Search
2021-07-30	News	AllAfrica	Genetically-Modified Crops Key to Nigeria's Food Security? - allAfrica.com	=HYPERLINK("http://app2.cision.com/redir?s=8600002007033468", "https://allafrica.com/view/group/main/main/id/00078964.html")	144704	1	Medium	South Africa	Western Cape	Cape Town	Main Search
2021-07-29	News	AllAfrica	Nigeria: Genetically-Modified Crops Key to Nigeria's Food Security, Govt Says	=HYPERLINK("http://app2.cision.com/redir?s=9500000550529339", "https://allafrica.com/stories/202107300038.html")	144704	2	Medium	South Africa	Western Cape	Cape Town	Main Search
2021-07-28	News	The Independent	Scientists in Japan create first genetically modified marsupial	=HYPERLINK("http://app2.cision.com/redir?s=9500000549986742", "https://www.independent.co.uk/news/science/japan-crispr-first-modified-marsupial-b1892456.html")	12202429	1	High	United Kingdom	London, City of	London	Main Search
2021-07-28	News	Yahoo News Canada	Scientists in Japan create first genetically modified marsupial	=HYPERLINK("http://app2.cision.com/redir?s=1233521752454", "https://ca.news.yahoo.com/scientists-japan-create-first-genetically-195839039.html")	918677	0	Medium	Canada	Ontario	Toronto	Main Search
2021-07-28	News	Yahoo News UK	Scientists in Japan create first genetically modified marsupial	=HYPERLINK("http://app2.cision.com/redir?s=1233521655900", "https://uk.news.yahoo.com/scientists-japan-create-first-genetically-195839039.html")	1225408	0	Medium	United Kingdom	London, City of	London	Main Search
2021-07-24	News	Quartz	Weekend editionâ€”Ben & Jerryâ€™s politics, rethinking GMOs, Bezos in space	=HYPERLINK("http://app2.cision.com/redir?s=1231758605858", "https://qz.com/emails/daily-brief/2037667/")	2174862	0	Medium	United States	New York	New York	Main Search
2021-07-23	News	Yahoo News New Zealand	Philippines approves GMO 'golden rice' for commercial production	=HYPERLINK("http://app2.cision.com/redir?s=9600001449204918", "https://nz.news.yahoo.com/philippines-approves-gmo-golden-rice-080058998.html")	77452	0	Low	New Zealand			Main Search
2021-07-23	News	Yahoo Phillipines	Philippines approves GMO 'golden rice' for commercial production	=HYPERLINK("http://app2.cision.com/redir?s=9500000548138845", "https://ph.news.yahoo.com/philippines-approves-gmo-golden-rice-080058358.html")	570979	85	High	Philippines			Main Search
2021-07-23	News	Deccan Herald	Philippines approves GMO 'golden rice' for commercial production | Deccan Herald	=HYPERLINK("http://app2.cision.com/redir?s=1231493942268", "https://www.deccanherald.com/international/world-news-politics/philippines-approves-gmo-golden-rice-for-commercial-production-1011969.html")	754786	0	Medium	India	Karnataka	Bangalore	Main Search
2021-07-23	News	Yahoo News Australia	Philippines approves GMO 'golden rice' for commercial production	=HYPERLINK("http://app2.cision.com/redir?s=1231437291981", "https://au.news.yahoo.com/philippines-approves-gmo-golden-rice-080058998.html")	587838	0	Medium	Australia			Main Search
2021-07-23	News	Yahoo News Singapore	Philippines approves GMO 'golden rice' for commercial production	=HYPERLINK("http://app2.cision.com/redir?s=1231439943077", "https://sg.news.yahoo.com/philippines-approves-gmo-golden-rice-080058358.html")	543847	0	Medium	Singapore			Main Search
2021-07-23	News	Yahoo News UK	Philippines approves GMO 'golden rice' for commercial production	=HYPERLINK("http://app2.cision.com/redir?s=1231441452245", "https://uk.news.yahoo.com/philippines-approves-gmo-golden-rice-080058004.html")	1225408	0	Medium	United Kingdom	London, City of	London	Main Search
2021-07-22	News	Science	CRISPR creates first genetically modified marsupials	=HYPERLINK("http://app2.cision.com/redir?s=9600001448509473", "https://www.sciencemag.org/news/2021/07/crispr-creates-first-genetically-modified-marsupials")	3241446	569	High	United States	District of Columbia	Washington	Main Search
2021-07-12	News	Vanguard	GMOs, PIB are anti-people, threat to environment â€” CSOs	=HYPERLINK("http://app2.cision.com/redir?s=8600001975359103", "https://www.vanguardngr.com/2021/07/gmos-pib-are-anti-people-threat-to-environment-csos/")	162736	3	Medium	Nigeria	Lagos		Main Search
2021-07-08	News	Reuters	Clashing visions of Mexico's GMO corn ban cloud impact	=HYPERLINK("http://app2.cision.com/redir?s=8500000169230023", "https://www.reuters.com/world/americas/clashing-visions-mexicos-gmo-corn-ban-cloud-impact-2021-07-08/")	14933646	0	High	United States	New York	New York	Main Search
2021-07-08	News	Yahoo News UK	Clashing visions of Mexico's GMO corn ban cloud impact	=HYPERLINK("http://app2.cision.com/redir?s=1225899622190", "https://uk.news.yahoo.com/clashing-visions-mexicos-gmo-corn-111651251.html")	983919	0	Medium	United Kingdom	London, City of	London	Main Search
2021-07-08	News	U.S. News & World Report	Clashing Visions of Mexico's GMO Corn Ban Cloud Impact	=HYPERLINK("http://app2.cision.com/redir?s=1225905046031", "https://www.usnews.com/news/world/articles/2021-07-08/clashing-visions-of-mexicos-gmo-corn-ban-cloud-impact")	15469000	1	High	United States	District of Columbia	Washington	Main Search
2021-07-06	News	Yahoo News UK	Morning mail: Sydney lockdown extended, Barty through to semis, GMO explained	=HYPERLINK("http://app2.cision.com/redir?s=1225233726557", "https://uk.news.yahoo.com/morning-mail-sydney-lockdown-extended-204940120.html")	983919	0	Medium	United Kingdom	London, City of	London	Main Search
2021-07-06	News	The Guardian	Morning mail: Sydney lockdown extended, Barty through to semis, GMO explained	=HYPERLINK("http://app2.cision.com/redir?s=8600001966098791", "https://www.theguardian.com/australia-news/2021/jul/07/morning-mail-sydney-lockdown-extended-barty-through-to-semis-gmo-explained")	27678708	32	High	United Kingdom	London, City of	London	Main Search
2021-07-06	News	Yahoo News UK	NSW has lifted its ban on genetically modified crops: what difference will it make to food and farmers?	=HYPERLINK("http://app2.cision.com/redir?s=1225168169117", "https://uk.news.yahoo.com/nsw-lifted-ban-genetically-modified-173011399.html")	983919	0	Medium	United Kingdom	London, City of	London	Main Search
2021-07-06	News	Yahoo News Canada	NSW has lifted its ban on genetically modified crops: what difference will it make to food and farmers?	=HYPERLINK("http://app2.cision.com/redir?s=50000087355629", "https://ca.news.yahoo.com/nsw-lifted-ban-genetically-modified-173011399.html")	918677	0	Medium	Canada	Ontario	Toronto	Main Search
2021-07-06	News	BBC News	Genetically-engineered pigs to be reared to fight disease	=HYPERLINK("http://app2.cision.com/redir?s=8500000168455601", "https://www.bbc.co.uk/news/uk-scotland-edinburgh-east-fife-57736378")	26355544	170	High	United Kingdom	London, City of	London	Main Search
2021-07-06	News	BBC News	Genetically-engineered pigs to be reared to fight disease	=HYPERLINK("http://app2.cision.com/redir?s=9500000542074169", "https://www.bbc.co.uk/news/uk-scotland-edinburgh-east-fife-57736378")	26953777	167	High	United Kingdom	London, City of	London	Main Search
2021-07-06	News	Business Daily	Feeds makers want ban on yellow GMO maize lifted	=HYPERLINK("http://app2.cision.com/redir?s=9500000541918284", "https://www.businessdailyafrica.com/bd/news/counties/feeds-makers-want-yellow-gmo-maize-lifted-3461958")	113470	19	Medium	Kenya	Nairobi		Main Search
2021-07-02	News	The Times of India	Sharad Pawar backs genetically modified crops | Kolhapur News - Times of India	=HYPERLINK("http://app2.cision.com/redir?s=9600001429436037", "https://timesofindia.indiatimes.com/city/kolhapur/sharad-pawar-backs-gm-crops/articleshow/84043303.cms")	10102795	0	High	India	Delhi	New Delhi	Main Search
2021-06-29	News	Financial Times	Letter: Genetic engineering is not like cattle breeding	=HYPERLINK("http://app2.cision.com/redir?s=8500000166081801", "https://www.ft.com/content/63b007f0-da46-4a7f-b026-9514e114b704?FTCamp=engage/CAPI/webapp/Channel_Cision//B2B")	5053082	0	Medium	United Kingdom	London, City of	London	Main Search
2021-06-26	News	The Star	GMO cotton farmers love crop, want better prices	=HYPERLINK("http://app2.cision.com/redir?s=50000087103169", "https://www.the-star.co.ke/counties/central/2021-06-26-gmo-cotton-farmers-love-crop-want-better-prices/")	214939	12	High	Kenya	Nairobi		Main Search
2021-06-24	News	The Star	Kenyan Government approves genetically modified cassava	=HYPERLINK("http://app2.cision.com/redir?s=8600001944664302", "https://www.the-star.co.ke/news/star-farmer/2021-06-24-kenyan-government-approves-genetically-modified-cassava/")	219267	6	Medium	Kenya	Nairobi		Main Search
2021-06-23	News	Business Daily	Kenya approves GMO cassava for farming after years of research	=HYPERLINK("http://app2.cision.com/redir?s=9500000537660568", "https://www.businessdailyafrica.com/bd/news/kenya-approves-gmo-cassava-for-farming-after-years-of-research-3448024")	113470	0	Medium	Kenya	Nairobi		Main Search
2021-06-23	News	Hindustan Times	Worldâ€™s first genetically modified rubber planted in Guwahati | Latest News India - Hindustan Times	=HYPERLINK("http://app2.cision.com/redir?s=8500000164214577", "https://www.hindustantimes.com/india-news/worlds-first-genetically-modified-rubber-planted-in-guwahati-101624429542403.html")	4781088	0	High	India	Delhi	New Delhi	Main Search
2021-06-23	News	The New Indian Express	A decade after Kerala denies nod, worldâ€™s first genetically modified rubber planted in Assam	=HYPERLINK("http://app2.cision.com/redir?s=9600001421132082", "https://www.newindianexpress.com/states/kerala/2021/jun/23/a-decade-after-kerala-denies-nod-worlds-first-genetically-modified-rubber-planted-in-assam-2320113.html")	1590364	5	High	India	Tamil Nadu	Chennai (ex Madras)	Main Search
2021-06-22	News	The Hindu	First-ever genetically modified rubber planted in Assam	=HYPERLINK("http://app2.cision.com/redir?s=1219561160864", "https://www.thehindu.com/news/national/other-states/first-ever-genetically-modified-rubber-planted-in-assam/article34901294.ece")	3606867	272	High	India	Tamil Nadu	Chennai (ex Madras)	Main Search
2021-06-18	News	Financial Times	We must overcome the fear of genetic engineering in our food	=HYPERLINK("http://app2.cision.com/redir?s=8500000162836163", "https://www.ft.com/content/90889941-4ff5-4161-bcd2-7d2ab5b36a21")	4682796	0	Medium	United Kingdom	London, City of	London	Main Search
2021-06-17	News	Reuters	Brazil regulation seen allowing more U.S. GMO crop imports	=HYPERLINK("http://app2.cision.com/redir?s=8500000162519976", "https://www.reuters.com/article/us-brazil-gmo/brazil-regulation-seen-allowing-more-u-s-gmo-crop-imports-idUSKCN2DT28P")	14933646	0	High	United States	New York	New York	Main Search
2021-06-14	News	Nature Research	Getting that inner glow in non-transgenic animals	=HYPERLINK("http://app2.cision.com/redir?s=9600001417609790", "https://www.nature.com/articles/s41684-021-00798-9")	9703462	1	High	United Kingdom	London, City of	London	Main Search
2021-06-10	News	Reuters	Mexico stalling GMO corn permits ahead of ban, says top farm lobby	=HYPERLINK("http://app2.cision.com/redir?s=8500000160181690", "https://www.reuters.com/business/environment/mexico-stalling-gmo-corn-permits-ahead-ban-says-top-farm-lobby-2021-06-10/")	14933646	0	High	United States	New York	New York	Main Search
2021-06-10	News	Reuters	Mexico stalling GMO corn permits ahead of ban, says top farm lobby	=HYPERLINK("http://app2.cision.com/redir?s=8500000160165090", "https://www.reuters.com/article/mexico-agriculture/mexico-stalling-gmo-corn-permits-ahead-of-ban-says-top-farm-lobby-idUSL2N2NR31S")	14933646	0	High	United States	New York	New York	Main Search
2021-05-31	News	Punch Healthwise	'Scientists researching safety of genetically modified foods' - Healthwise	=HYPERLINK("http://app2.cision.com/redir?s=9500000528615082", "https://healthwise.punchng.com/scientists-researching-safety-of-genetically-modified-foods/")	2112	0	Low	Nigeria	Ogun		Main Search
2021-05-27	News	The Washington Post	Genetically modified salmon head to US dinner plates	=HYPERLINK("http://app2.cision.com/redir?s=1209891992082", "https://www.washingtonpost.com/business/genetically-modified-salmon-head-to-us-dinner-plates/2021/05/27/2718f0ac-bf2b-11eb-922a-c40c9774bc48_story.html")	19653394	0	High	United States	District of Columbia	Washington	Main Search
2021-05-27	News	AP	Genetically modified salmon head to US dinner plates	=HYPERLINK("http://app2.cision.com/redir?s=9600001394249348", "https://apnews.com/article/whole-foods-market-inc-lifestyle-health-coronavirus-pandemic-technology-a4ef4f24801f62ac65918e4560d7eb8a")	5957996	0	Medium	United States	New York	New York	Main Search
2021-05-27	News	The Independent	Genetically modified salmon head to US dinner plates	=HYPERLINK("http://app2.cision.com/redir?s=9500000527565028", "https://www.independent.co.uk/news/genetically-modified-salmon-head-to-us-dinner-plates-fda-indianapolis-costco-people-east-coast-b1855436.html")	10869506	1	High	United Kingdom	London, City of	London	Main Search
2021-05-27	News	AP	Genetically modified salmon head to US dinner plates	=HYPERLINK("http://app2.cision.com/redir?s=8600001900590954", "https://apnews.com/a4ef4f24801f62ac65918e4560d7eb8a")	5957996	0	High	United States	New York	New York	Main Search
2021-05-27	News	AP	Genetically modified salmon head to US dinner plates	=HYPERLINK("http://app2.cision.com/redir?s=8500000155683943", "https://apnews.com/article/lifestyle-health-coronavirus-pandemic-technology-genetics-a4ef4f24801f62ac65918e4560d7eb8a")	5957996	0	Medium	United States	New York	New York	Main Search
2021-05-27	News	Chron	Genetically modified salmon head to US dinner plates	=HYPERLINK("http://app2.cision.com/redir?s=8500000155656487", "https://www.chron.com/business/article/Genetically-modified-salmon-head-to-US-dinner-16208407.php")	11419706	0	Medium	United States	Texas	Houston	Main Search
2021-05-27	News	Miami Herald	Genetically modified salmon head to US dinner plates	=HYPERLINK("http://app2.cision.com/redir?s=8500000155651000", "https://www.miamiherald.com/news/article251732773.html")	1580277	0	Medium	United States	Florida	Miami	Main Search
2021-05-27	News	Yahoo News	Genetically modified salmon head to US dinner plates	=HYPERLINK("http://app2.cision.com/redir?s=9500000527578289", "https://news.yahoo.com/genetically-modified-salmon-head-us-203523173.html")	22516869	50	High	United States	California	Sunnyvale	Main Search
2021-05-27	News	ABC News	Genetically modified salmon head to US dinner plates	=HYPERLINK("http://app2.cision.com/redir?s=9500000527562943", "https://abcnews.go.com/Business/wireStory/genetically-modified-salmon-head-us-dinner-plates-77948856")	9851037	5	High	United States	New York	New York	Main Search
2021-05-27	News	The Seattle Times	Genetically modified salmon head to U.S. dinner plates	=HYPERLINK("http://app2.cision.com/redir?s=8500000155645078", "https://www.seattletimes.com/business/genetically-modified-salmon-head-to-us-dinner-plates/")	2052620	123	High	United States	Washington	Seattle	Main Search
2021-05-27	News	U.S. News & World Report	Genetically Modified Salmon Head to US Dinner Plates	=HYPERLINK("http://app2.cision.com/redir?s=9500000527585544", "https://www.usnews.com/news/us/articles/2021-05-27/genetically-modified-salmon-head-to-us-dinner-plates")	15165036	8	High	United States	District of Columbia	Washington	Main Search
2021-05-26	News	Houston Chronicle	Genetically modified salmon head to US dinner plates	=HYPERLINK("http://app2.cision.com/redir?s=8500000155656368", "https://www.houstonchronicle.com/news/article/Genetically-modified-salmon-head-to-US-dinner-16208407.php")	683538	0	Medium	United States	Texas	Houston	Main Search
2021-05-24	News	ãƒ­ã‚¤ã‚¿ãƒ¼ã‚¸ãƒ£ãƒ‘ãƒ³ | Reuters Japan	GMOãƒ•ã‚£ãƒŠãƒ³ã‚·ãƒ£ãƒ«HDã€ãƒ¯ã‚¤ã‚¸ã‚§ã‚¤FXã‚’å®Œå…¨å­ä¼šç¤¾åŒ–ã€€289å„„å††	=HYPERLINK("http://app2.cision.com/redir?s=8500000154526327", "https://jp.reuters.com/article/jp-gmo-idJPKCN2D6005?il=0")	1261629	0	Medium	Japan	TÃ´kyÃ´ [Tokyo]	Tokyo	Main Search
2021-05-24	News	Reuters	UPDATE 1-Mexican judge rejects industry bid to halt GMO corn, glyphosate ban	=HYPERLINK("http://app2.cision.com/redir?s=8500000154502391", "https://www.reuters.com/article/mexico-agriculture-judge/update-1-mexican-judge-rejects-industry-bid-to-halt-gmo-corn-glyphosate-ban-idUSL2N2NB2D7")	13687929	0	High	United States	New York	New York	Main Search
2021-05-23	News	Reuters	Mexican judge rejects industry bid to halt GMO corn, glyphosate ban	=HYPERLINK("http://app2.cision.com/redir?s=8500000154516749", "https://www.reuters.com/article/mexico-agriculture-judge/update-2-mexican-judge-rejects-industry-bid-to-halt-gmo-corn-glyphosate-ban-idUSL2N2NB2D7")	13687929	72	High	United States	New York	New York	Main Search
2021-05-22	News	Daily Mail	No more annoying pips! Seedless lemons hit supermarket shelves for the first time (and they're not genetically modified)	=HYPERLINK("http://app2.cision.com/redir?s=9500000525309763", "https://www.dailymail.co.uk/news/article-9606639/Seedless-lemons-hit-supermarket-shelves-time-theyre-not-genetically-modified.html?ito=1490&ns_campaign=1490&ns_mchannel=rss")	17932324	0	High	United Kingdom	London, City of	London	Main Search
2021-05-21	News	Forbes	Gene Editing Seeds With CRISPR Is Transforming Agricultural Biotechnology	=HYPERLINK("http://app2.cision.com/redir?s=9600001387901713", "https://www.forbes.com/sites/lanabandoim/2021/05/21/gene-editing-seeds-with-crispr-is-transforming-agricultural-biotechnology/")	24300443	26	High	United States	New Jersey	Jersey City	Main Search
2021-05-20	News	Entrepreneur	This Mayan Beekeeper Formed a Swarm of Environmentalists to Combat the Growth of Genetically Modified Plants in Her Native Mexico	=HYPERLINK("http://app2.cision.com/redir?s=9500000524812864", "https://www.entrepreneur.com/article/366291?utm_source=feedburner&utm_medium=feed&utm_campaign=Feed%3A+entrepreneur%2Flatest+%28Entrepreneur%29&utm_content=Google+Feedfetcher")	4221798	13	High	India	Delhi	Delhi	Main Search
2021-05-10	News	Slate	Bananas Are in Trouble. Can Genetically Modified Fruit Help?	=HYPERLINK("http://app2.cision.com/redir?s=1202880863279", "https://slate.com/technology/2021/05/banana-disease-cavendish-tr4-genetically-modified-crops.html")	3657268	185	High	United States	New York	Brooklyn/New York	Main Search
2021-05-10	News	Slate	Can genetically modified fruit help?	=HYPERLINK("http://app2.cision.com/redir?s=9500000520670685", "https://slate.com/technology/2021/05/banana-disease-cavendish-tr4-genetically-modified-crops.html?via=rss")	3657268	0	Medium	United States	New York	Brooklyn/New York	Main Search
2021-05-05	News	Leadership	No GMO Fruits, Beans In Nigeria Markets â€“ NBMA	=HYPERLINK("http://app2.cision.com/redir?s=9500000518765416", "https://leadership.ng/no-gmo-fruits-beans-in-nigeria-markets-nbma/")	15179	2	Medium	Nigeria	Abuja Federal Capital Territory		Main Search
2021-05-04	News	Vanguard	NBMA reiterates commitment to clamp down on GMOs	=HYPERLINK("http://app2.cision.com/redir?s=8600001866558761", "https://www.vanguardngr.com/2021/05/nbma-reiterates-commitment-to-clamp-down-on-gmos/")	156698	0	Medium	Nigeria	Lagos		Main Search
2021-05-04	News	IOL News	EUâ€™S relook at genetically engineered crop policy could affect SA - Agbiz By Given Majola May 4, 2021	=HYPERLINK("http://app2.cision.com/redir?s=1200616278821", "https://www.iol.co.za/business-report/economy/eus-relook-at-genetically-engineered-crop-policy-could-affect-sa-agbiz--38b98f31-aa21-4b0f-b9b1-093112a702fd")	859563	0	Medium	South Africa	Western Cape	Cape Town	Main Search
2021-04-29	News	Houston Chronicle	EU study: GMO laws needs overhaul; environmentalists protest	=HYPERLINK("http://app2.cision.com/redir?s=8500000146088513", "https://www.houstonchronicle.com/news/article/EU-study-GMO-laws-needs-overhaul-16138508.php")	917116	0	Medium	United States	Texas	Houston	Main Search
2021-04-29	News	The Washington Post	EU study: GMO laws needs overhaul; environmentalists protest	=HYPERLINK("http://app2.cision.com/redir?s=1198903947243", "https://www.washingtonpost.com/politics/eu-study-gmo-laws-needs-overhaul-environmentalists-protest/2021/04/29/717970b8-a8f1-11eb-a8a7-5f45ddcdf364_story.html")	21352476	0	High	United States	District of Columbia	Washington	Main Search
2021-04-29	News	The Independent	EU study: GMO laws needs overhaul; environmentalists protest	=HYPERLINK("http://app2.cision.com/redir?s=9500000516738699", "https://www.independent.co.uk/news/eu-study-gmo-laws-needs-overhaul-environmentalists-protest-european-commission-gmo-brussels-european-parliament-b1839641.html")	10817082	0	High	United Kingdom	London, City of	London	Main Search
2021-04-29	News	AP	EU study: GMO laws needs overhaul; environmentalists protest	=HYPERLINK("http://app2.cision.com/redir?s=8600001860326504", "https://apnews.com/eb00423180728984240b7056335c1104")	6451516	0	Medium	United States	New York	New York	Main Search
2021-04-29	News	Chron	GMO laws needs overhaul; environmentalists protest	=HYPERLINK("http://app2.cision.com/redir?s=8500000146082364", "https://www.chron.com/news/article/EU-study-GMO-laws-needs-overhaul-16138508.php")	12600828	0	Medium	United States	Texas	Houston	Main Search
2021-04-29	News	Reuters	EU calls for rethink of GMO rules for gene-edited crops	=HYPERLINK("http://app2.cision.com/redir?s=8500000146119102", "https://www.reuters.com/world/europe/eu-calls-rethink-gmo-rules-gene-edited-crops-2021-04-29/")	13320812	73	High	United States	New York	New York	Main Search
2021-04-29	News	Reuters	EU calls for rethink of GMO rules for gene-edited crops	=HYPERLINK("http://app2.cision.com/redir?s=8500000146053872", "https://www.reuters.com/article/eu-farming-gmo/eu-calls-for-rethink-of-gmo-rules-for-gene-edited-crops-idUSL8N2MM4X8")	13320812	0	High	United States	New York	New York	Main Search
2021-04-29	News	Yahoo News	EU study: GMO laws needs overhaul; environmentalists protest	=HYPERLINK("http://app2.cision.com/redir?s=9600001365183358", "https://news.yahoo.com/eu-study-gmo-laws-needs-134651269.html")	22163495	0	Medium	United States	California	Sunnyvale	Main Search
2021-04-29	News	The Seattle Times	EU study: GMO laws needs overhaul; environmentalists protest	=HYPERLINK("http://app2.cision.com/redir?s=8500000146079582", "https://www.seattletimes.com/business/eu-study-gmo-laws-needs-overhaul-environmentalists-protest/")	2013652	0	Medium	United States	Washington	Seattle	Main Search
2021-04-29	News	U.S. News & World Report	EU Study: GMO Laws Needs Overhaul; Environmentalists Protest	=HYPERLINK("http://app2.cision.com/redir?s=1198910256253", "https://www.usnews.com/news/business/articles/2021-04-29/eu-study-gmo-laws-needs-overhaul-environmentalists-protest")	15078684	1	High	United States	District of Columbia	Washington	Main Search
2021-04-28	News	The Washington Times	EU study: GMO laws needs overhaul; environmentalists protest	=HYPERLINK("http://app2.cision.com/redir?s=8500000146084715", "https://www.washingtontimes.com/news/2021/apr/29/eu-study-gmo-laws-needs-overhaul-environmentalists/?utm_source=RSS_Feed&utm_medium=RSS")	1111900	0	Medium	United States	District of Columbia	Washington	Main Search
2021-04-28	News	Business Insider	GMO laws needs overhaul; environmentalists protest	=HYPERLINK("http://app2.cision.com/redir?s=8500000146082168", "https://www.businessinsider.com/eu-study-gmo-laws-needs-overhaul-environmentalists-protest-2021-4")	25444624	0	High	United States	New York	New York	Main Search
2021-04-27	News	Leadership	Nigeria Should Carry Out More Research On Safety, Benefits Of Genetically Modified Organisms	=HYPERLINK("http://app2.cision.com/redir?s=9500000515664997", "https://leadership.ng/nigeria-should-carry-out-more-research-on-safety-benefits-of-genetically-modified-organisms-2/")	15179	0	Medium	Nigeria	Abuja Federal Capital Territory		Main Search
2021-04-27	News	AllAfrica	Nigeria Should Carry Out More Research On Safety, Benefits of Genetically Modified Organisms	=HYPERLINK("http://app2.cision.com/redir?s=9600001362919781", "https://allafrica.com/stories/202104270510.html")	161347	1	Medium	South Africa	Western Cape	Cape Town	Main Search
2021-04-26	News	The Seattle Times	The world is too dry and hungry to snub genetically modified crops, tech CEO says	=HYPERLINK("http://app2.cision.com/redir?s=8500000144911675", "https://www.seattletimes.com/business/agriculture/the-world-is-too-dry-and-hungry-to-snub-genetically-modified-crops-tech-ceo-says/")	2013652	0	Medium	United States	Washington	Seattle	Main Search
2021-04-22	News	Reuters	Scientists hope genetic engineering can revive the American chestnut tree	=HYPERLINK("http://app2.cision.com/redir?s=8500000143754276", "https://www.reuters.com/business/environment/scientists-hope-genetic-engineering-can-revive-american-chestnut-tree-2021-04-22/")	13320812	0	High	United States	New York	New York	Main Search
2021-04-22	News	U.S. News	Scientists Hope Genetic Engineering Can Revive the American Chestnut Tree	=HYPERLINK("http://app2.cision.com/redir?s=1196362290015", "https://www.usnews.com/news/us/articles/2021-04-22/scientists-hope-genetic-engineering-can-revive-the-american-chestnut-tree")	15078684	0	High	United States	District of Columbia	Washington	Main Search
2021-04-21	News	Business Insider	Scientists hope genetic engineering can revive the American chestnut tree	=HYPERLINK("http://app2.cision.com/redir?s=8500000143751583", "https://www.businessinsider.com/scientists-hope-genetic-engineering-can-revive-the-american-chestnut-tree-2021-4")	25444624	0	High	United States	New York	New York	Main Search
2021-04-21	News	Science Daily	Research team argues for combining organic farming and genetic engineering	=HYPERLINK("http://app2.cision.com/redir?s=9600001358705180", "https://www.sciencedaily.com/releases/2021/04/210421124544.htm")	2772252	0	Medium	United States	Maryland	Rockville	Main Search
2021-04-14	News	THISDAYLIVE	Report Faults NBMA, Says Over 30 GMO Products in Nigerian Market	=HYPERLINK("http://app2.cision.com/redir?s=9600001348259306", "https://www.thisdaylive.com/index.php/2021/04/14/report-faults-nbma-says-over-30-gmo-products-in-nigerian-market/")	58135	5	Medium	Nigeria	Lagos		Main Search
2021-04-13	News	Reuters	IN BRIEF: FDA appeals the rejection of its approval of genetically engineered salmon	=HYPERLINK("http://app2.cision.com/redir?s=8500000140489769", "https://www.reuters.com/article/usa-environment-lawsuit/in-brief-fda-appeals-the-rejection-of-its-approval-of-genetically-engineered-salmon-idUSL1N2M6304")	12547197	0	High	United States	New York	New York	Main Search
2021-04-12	News	CBS News	Food fight over GMOs	=HYPERLINK("http://app2.cision.com/redir?s=8600001838125088", "https://www.cbsnews.com/video/food-fight-over-gmos/")	11136867	0	High	United States	New York	New York	Main Search
2021-04-11	News	CBS News	Monsanto CEO on debate over GMO and food labeling	=HYPERLINK("http://app2.cision.com/redir?s=8600001836031207", "https://www.cbsnews.com/video/monsanto-ceo-on-debate-over-gmo-and-food-labeling/")	11136867	127	High	United States	New York	New York	Main Search
2021-04-10	News	CBS News	Genetically modified salmon coming to supermarkets	=HYPERLINK("http://app2.cision.com/redir?s=8600001835686367", "https://www.cbsnews.com/video/genetically-modified-salmon-coming-to-supermarkets/")	11136867	3	High	United States	New York	New York	Main Search
2021-04-07	News	EURACTIV	Report: majority of consumers want compulsory labelling on all genetically modified food	=HYPERLINK("http://app2.cision.com/redir?s=9500000508457999", "https://www.euractiv.com/section/agriculture-food/news/report-majority-of-consumers-want-compulsory-labelling-on-all-genetically-modified-food/")	243865	0	Medium	Belgium	Brussels	Bruxelles (Brussel)	Main Search
2021-04-07	News	Science Daily	Eucalyptus trees can be genetically modified not to invade native ecosystems	=HYPERLINK("http://app2.cision.com/redir?s=9500000508476401", "https://www.sciencedaily.com/releases/2021/04/210407093228.htm")	2471551	272	High	United States	Maryland	Rockville	Main Search
2021-04-03	News	The New Indian Express	Farmer bodies urge Centre to curb genetically modified crop cultivation	=HYPERLINK("http://app2.cision.com/redir?s=9600001337484985", "https://www.newindianexpress.com/nation/2021/apr/03/farmer-bodies-urge-centre-to-curbgenetically-modified-crop-cultivation-2285142.html")	953970	22	High	India	Tamil Nadu	Chennai (ex Madras)	Main Search
2021-04-02	News	CBS News	What's really in your food? The facts about GMOs	=HYPERLINK("http://app2.cision.com/redir?s=8600001825646315", "https://www.cbsnews.com/video/whats-really-in-your-food-the-facts-about-gmos-1/")	11136867	0	High	United States	New York	New York	Main Search
2021-03-27	News	The Hill	US should challenge Mexico's ban on glyphosate and genetically-modified corn at the WTO	=HYPERLINK("http://app2.cision.com/redir?s=9500000504704972", "https://thehill.com/opinion/international/545219-us-should-challenge-mexicos-ban-on-glyphosate-and-genetically-modified")	4726053	18	High	United States	District of Columbia	Washington	Main Search
2021-03-26	News	Bloomberg	Vilsack Says Mexico GMO Ban Plan Doesn't Currently Cover Feed	=HYPERLINK("http://app2.cision.com/redir?s=8500000134505247", "https://www.bloomberg.com/news/articles/2021-03-26/vilsack-says-mexico-gmo-ban-plan-doesn-t-currently-cover-feed?srnd=premium-europe")	15233754	0	High	United States	New York	New York	Main Search
2021-03-26	News	Reuters	U.S. says Mexico plan to ban GMO corn imports does not apply to animal feed	=HYPERLINK("http://app2.cision.com/redir?s=8500000134484808", "https://www.reuters.com/article/us-usa-corn-mexico/u-s-says-mexico-plan-to-ban-gmo-corn-imports-does-not-apply-to-animal-feed-idUSKBN2BI32G")	12547197	15	High	United States	New York	New York	Main Search
2021-03-26	News	CBS News	What youâ€™re eating: Consumer Reports investigates GMOs in food	=HYPERLINK("http://app2.cision.com/redir?s=8600001815328839", "https://www.cbsnews.com/video/what-youre-eating-consumer-reports-investigates-gmos-in-food/")	11136867	0	High	United States	New York	New York	Main Search
2021-03-26	News	Bloomberg	Vilsack Says Mexico GMO Ban Plan Doesn't Currently Cover Feed	=HYPERLINK("http://app2.cision.com/redir?s=8500000134512637", "https://www.bloomberg.com/news/articles/2021-03-26/vilsack-says-mexico-gmo-ban-plan-doesn-t-currently-cover-feed?srnd=politics-vp")	15233754	0	High	United States	New York	New York	Main Search
2021-03-26	News	U.S. News & World Report	U.S. Says Mexico Plan to Ban GMO Corn Imports Does Not Apply to Animal Feed	=HYPERLINK("http://app2.cision.com/redir?s=1186504913540", "https://www.usnews.com/news/world/articles/2021-03-26/us-says-mexico-plan-to-ban-gmo-corn-imports-does-not-apply-to-animal-feed")	14871649	0	High	United States	District of Columbia	Washington	Main Search
2021-03-25	News	The Times of India	Hurdles again: One step forward, two backward sums up Indiaâ€™s sporadic trysts with transgenic crop trials	=HYPERLINK("http://app2.cision.com/redir?s=8600001813637024", "https://timesofindia.indiatimes.com/blogs/toi-editorials/hurdles-again-one-step-forward-two-backward-sums-up-indias-sporadic-trysts-with-transgenic-crop-trials/")	8481179	22	High	India	Delhi	New Delhi	Main Search
2021-03-24	News	The Times of India	Hurdles again: One step forward, two backward sums up Indiaâ€™s sporadic trysts with transgenic crop trials	=HYPERLINK("http://app2.cision.com/redir?s=9600001327000536", "https://timesofindia.indiatimes.com/blogs/toi-editorials/hurdles-again-one-step-forward-two-backward-sums-up-indias-sporadic-trysts-with-transgenic-crop-trials/?comments=show")	8481179	0	High	India	Delhi	New Delhi	Main Search
2021-03-24	News	The Times of India	Govt junks plan to allow trials of Bt brinjal, other transgenic crops	=HYPERLINK("http://app2.cision.com/redir?s=8600001812246655", "https://timesofindia.indiatimes.com/india/govt-junks-plan-to-allow-trials-of-bt-brinjal-other-transgenic-crops/articleshow/81661294.cms")	8481179	142	High	India	Delhi	New Delhi	Main Search
2021-03-20	News	CBS News	Genetically modified fish spark debate	=HYPERLINK("http://app2.cision.com/redir?s=1184161934702", "https://www.cbsnews.com/video/genetically-modified-fish-spark-debate/")	11136867	5	High	United States	New York	New York	Main Search
2021-03-20	News	CBS News	GMO labeling bills face opposition from manufacturers	=HYPERLINK("http://app2.cision.com/redir?s=1184102573454", "https://www.cbsnews.com/video/gmo-labeling-bills-face-opposition-from-manufacturers/")	14738094	0	High	United States	New York	New York	Main Search
2021-03-14	News	AllAfrica	Kenya: Women, Not GMO, Hold Key	=HYPERLINK("http://app2.cision.com/redir?s=9600001317012863", "https://allafrica.com/stories/202103150784.html")	187775	0	Medium	South Africa	Western Cape	Cape Town	Main Search
2021-03-13	News	Daily Monitor	Kenya looking to commercialise GMO maize	=HYPERLINK("http://app2.cision.com/redir?s=1181385291833", "https://www.monitor.co.ug/uganda/magazines/farming/kenya-looking-to-commercialise-gmo-maize-3321328")	138720	1	Medium	United States			Main Search
2021-03-10	News	SciDev.net	Bananas, indigenous knowledge, and GMOs	=HYPERLINK("http://app2.cision.com/redir?s=8600001795293013", "https://www.scidev.net/global/africa-science-focus/bananas-indigenous-knowledge-and-gmos/")	44054	5	Medium	United Kingdom			Main Search
2021-02-26	News	Business Daily	Cabinet GMO maize verdict expected June as trials end	=HYPERLINK("http://app2.cision.com/redir?s=9500000493239213", "https://www.businessdailyafrica.com/bd/markets/commodities/cabinet-gmo-maize-verdict-june-as-trials-end-3304394")	112879	0	Medium	Kenya	Nairobi		Main Search
2021-02-23	News	Reuters	Fact check: Video takes Bill Gatesâ€™ comments about GMO crops out of context	=HYPERLINK("http://app2.cision.com/redir?s=9600001294130123", "https://www.reuters.com/article/uk-factcheck-gates-gmo-idUSKBN2AN2CW")	12547197	0	High	United States	New York	New York	Main Search
2021-02-20	News	Yahoo News	Mexico pressing ahead with GMO corn, glyphosate bans, says key official	=HYPERLINK("http://app2.cision.com/redir?s=9600001290148762", "https://news.yahoo.com/mexico-pressing-ahead-gmo-corn-183221772.html")	22868731	0	High	United States	California	Sunnyvale	Main Search
2021-02-19	News	U.S. News & World Report	Mexico Pressing Ahead With GMO Corn, Glyphosate Bans, Says Key Official	=HYPERLINK("http://app2.cision.com/redir?s=1173108638479", "https://www.usnews.com/news/top-news/articles/2021-02-19/mexico-pressing-ahead-with-gmo-corn-glyphosate-bans-says-key-official")	16424013	0	High	United States	District of Columbia	Washington	Main Search
2021-02-19	News	Reuters	Mexico pressing ahead with GMO corn, glyphosate bans, says key official	=HYPERLINK("http://app2.cision.com/redir?s=8500000121720325", "https://www.reuters.com/business/environment/mexico-pressing-ahead-with-gmo-corn-glyphosate-bans-says-key-official-2021-02-19/")	12547197	0	High	United States	New York	New York	Main Search
2021-02-09	News	Reuters	China finds illegal work on genetically modified corn, cotton seed	=HYPERLINK("http://app2.cision.com/redir?s=8500000117979246", "https://www.reuters.com/article/instant-article/idUSL1N2KF0O0")	13521201	0	High	United States	New York	New York	Main Search
2021-02-01	News	EurActiv Press Release Service	Consumer group calls on the UK government to enable genetic engineering	=HYPERLINK("http://app2.cision.com/redir?s=8500000115173302", "http://pr.euractiv.com/pr/consumer-group-calls-uk-government-enable-genetic-engineering-212494")	756	0	Low	Belgium			Main Search
2021-02-01	News	Nature Research	Transvascular delivery of Î±-synuclein preformed fibrils, using the RVG9R delivery system, generates Î±-synuclein pathology in the duodenal myenteric plexus of non-transgenic rats	=HYPERLINK("http://app2.cision.com/redir?s=8500000115265965", "https://www.nature.com/articles/s41380-021-01033-0")	9114714	0	Medium	United Kingdom	London, City of	London	Main Search
2021-01-30	News	Vanguard	Farmers in Kano call for ban on GMOs	=HYPERLINK("http://app2.cision.com/redir?s=1165530062850", "https://www.vanguardngr.com/2021/01/farmers-in-kano-call-for-ban-on-gmos/")	182647	112	High	Nigeria	Lagos		Main Search
2021-01-29	News	Tanzania Citizen	Legal action should be taken against importers of GMO seeds trials: Kilimo Hai	=HYPERLINK("http://app2.cision.com/redir?s=1165320608137", "https://www.thecitizen.co.tz/tanzania/news/legal-action-should-be-taken-against-importers-of-gmo-seeds-trials-kilimo-hai-3273570")	24685	0	Medium	Tanzania, United Republic of			Main Search
2021-01-28	News	Zambia Daily Mail	Gatbro, Zambian Brands get green light to import GMOs	=HYPERLINK("http://app2.cision.com/redir?s=1164756703531", "https://www.daily-mail.co.zm/gatbro-zambian-brands-get-green-light-to-import-gmos/")	9232	0	Low	Zambia			Main Search
2021-01-24	News	Yahoo News Canada	The quest for delicious decaf coffee could change the appetite for GMOs	=HYPERLINK("http://app2.cision.com/redir?s=1163265190741", "https://ca.news.yahoo.com/quest-delicious-decaf-coffee-could-140855993.html")	892803	0	Medium	Canada	Ontario	Toronto	Main Search
2021-01-21	News	BBC News	BBC Radio 4 - BBC Inside Science, UK Science post Brexit; GMOs vs Gene Editing regulation; Identical Twins That Aren't Indentical	=HYPERLINK("http://app2.cision.com/redir?s=8600001725412318", "https://www.bbc.co.uk/programmes/m000r4w9")	27270790	7	Medium	United Kingdom	London, City of	London	Main Search
2021-01-19	News	Politico	11th-hour deal strips FDA oversight of genetically modified animals - POLITICO	=HYPERLINK("http://app2.cision.com/redir?s=1161596139998", "https://www.politico.com/news/2021/01/19/fda-hhs-genertically-modified-animals-460486")	7701759	1356	High	United States	New York		Main Search
2021-01-16	News	Tanzania Citizen	Stakeholders in dilemma over ban on GMO seed trial	=HYPERLINK("http://app2.cision.com/redir?s=8600001724913763", "https://www.thecitizen.co.tz/tanzania/news/-stakeholders-in-dilemma-over-ban-on-gmo-seed-trial-3259198")	24054	0	Low	Tanzania, United Republic of			Main Search
2021-01-15	News	Forbes	FDA and USDA Spar Over Genetically-Engineered Animals	=HYPERLINK("http://app2.cision.com/redir?s=1160277111315", "https://www.forbes.com/sites/jordanstrickler/2021/01/15/fda-and-usda-spar-over-genetically-engineered-animals/")	30265454	3	High	United States	New Jersey	Jersey City	Main Search
2021-01-15	News	Reuters	Bans on GMO corn, glyphosate in Mexico would shrink food supplies, industry says	=HYPERLINK("http://app2.cision.com/redir?s=474910", "https://www.reuters.com/article/idUSL1N2JO2PX")	13521201	0	Medium	United States	New York	New York	Main Search
2021-01-11	News	Bloomberg.	Mexican Official to Decide Whether Ban on GMO Corn Will Apply to Animal Feed	=HYPERLINK("http://app2.cision.com/redir?s=1158644993765", "https://www.bloomberg.com/news/articles/2021-01-09/mexican-officials-to-decide-if-gmo-corn-ban-will-apply-to-feed")	15600973	549	High	United States	New York	New York	Main Search
2021-01-11	News	Yahoo News Singapore	China to approve further domestic GMO corn, soy crop varieties	=HYPERLINK("http://app2.cision.com/redir?s=9500000476235772", "https://sg.news.yahoo.com/china-approve-further-domestic-gmo-105217867.html")	402510	0	Medium	Singapore			Main Search
2021-01-11	News	Yahoo Phillipines	China to approve further domestic GMO corn, soy crop varieties	=HYPERLINK("http://app2.cision.com/redir?s=9600001246421769", "https://ph.news.yahoo.com/china-approve-further-domestic-gmo-105217867.html")	212959	0	Low	Philippines			Main Search
2021-01-11	News	Slate	Why I Stopped Defending GMOs	=HYPERLINK("http://app2.cision.com/redir?s=1158506335885", "https://slate.com/technology/2021/01/gmo-movement-changed-my-mind.html?via=rss")	5722988	1	Medium	United States	New York	Brooklyn/New York	Main Search
2021-01-11	News	Reuters	UPDATE 2-China to approve further domestic GMO corn, soy crop varieties	=HYPERLINK("http://app2.cision.com/redir?s=9500000476342983", "https://www.reuters.com/article/china-gmo/update-1-china-set-to-approve-domestic-gmo-corn-soy-crop-varieties-idUSL1N2JM0EQ")	15813746	0	Medium	United States	New York	New York	Main Search
2021-01-04	News	Nature Research	Publisher Correction: An epigenetic gene silencing pathway selectively acting on transgenic DNA in the green alga Chlamydomonasis	=HYPERLINK("http://app2.cision.com/redir?s=1156131861590", "https://www.nature.com/articles/s41467-020-20623-0")	9565883	0	Medium	United Kingdom	London, City of	London	Main Search
2021-01-03	News	Reuters	Mexico farm lobby blasts ban on GMO corn; organic growers welcome it	=HYPERLINK("http://app2.cision.com/redir?s=470531", "https://www.reuters.com/article/us-mexico-corn-gmo/mexico-farm-lobby-blasts-ban-on-gmo-corn-organic-growers-welcome-it-idINKBN2970MF")	15813746	0	Medium	United States	New York	New York	Main Search
2021-01-03	News	Yahoo News	Mexico farm lobby blasts ban on GMO corn; organic growers welcome it	=HYPERLINK("http://app2.cision.com/redir?s=9600001238293663", "https://news.yahoo.com/mexico-farm-lobby-blasts-ban-023705457.html")	24723922	0	Medium	United States	California	Sunnyvale	Main Search
2021-01-03	News	Yahoo Finanzas | Yahoo Finance	Mexico farm lobby blasts ban on GMO corn; organic growers welcome it	=HYPERLINK("http://app2.cision.com/redir?s=8600001708557370", "https://es-us.finanzas.yahoo.com/news/mexico-farm-lobby-blasts-ban-023705457.html")	241132	0	Medium	United States	New York	New York	Main Search
2021-01-02	News	Reuters UK	Mexico farm lobby blasts ban on GMO corn; organic growers welcome it	=HYPERLINK("http://app2.cision.com/redir?s=1155585616026", "https://uk.reuters.com/article/us-mexico-corn-gmo/mexico-farm-lobby-blasts-ban-on-gmo-corn-organic-growers-welcome-it-idUKKBN2970MF")	1260656	0	Medium	United Kingdom	London, City of	London	Main Search
2021-01-02	News	Daily Mail	Mexico farm lobby blasts ban on GMO corn; organic growers welcome it	=HYPERLINK("http://app2.cision.com/redir?s=8500000110965556", "https://www.dailymail.co.uk/wires/reuters/article-9107063/Mexico-farm-lobby-blasts-ban-GMO-corn-organic-growers-welcome-it.html")	24070493	0	Medium	United Kingdom	London, City of	London	Main Search
2021-01-02	News	Reuters Canada	Mexico farm lobby blasts ban on GMO corn; organic growers welcome it	=HYPERLINK("http://app2.cision.com/redir?s=1155585750423", "https://ca.reuters.com/article/us-mexico-corn-gmo/mexico-farm-lobby-blasts-ban-on-gmo-corn-organic-growers-welcome-it-idUSKBN2970MF?il=0")	274831	0	Low	Canada	Ontario	Toronto	Main Search
2021-01-02	News	Reuters	Mexico farm lobby blasts ban on GMO corn; organic growers welcome it	=HYPERLINK("http://app2.cision.com/redir?s=9500000473566178", "https://www.reuters.com/article/us-mexico-corn-gmo/mexico-farm-lobby-blasts-ban-on-gmo-corn-organic-growers-welcome-it-idUSKBN2970MF")	15813746	18	Medium	United States	New York	New York	Main Search
2021-01-02	News	US News Money	Mexico Farm Lobby Blasts Ban on GMO Corn; Organic Growers Welcome It	=HYPERLINK("http://app2.cision.com/redir?s=1155588641083", "https://money.usnews.com/investing/news/articles/2021-01-02/mexico-farm-lobby-blasts-ban-on-gmo-corn-organic-growers-welcome-it")	2585709	0	Medium	United States	District of Columbia	Washington	Main Search
2021-01-02	News	Reuters India	Mexico farm lobby blasts ban on GMO corn; organic growers welcome it	=HYPERLINK("http://app2.cision.com/redir?s=8500000110963423", "https://in.reuters.com/article/us-mexico-corn-gmo/mexico-farm-lobby-blasts-ban-on-gmo-corn-organic-growers-welcome-it-idINKBN2970MF")	564954	0	Low	India	Delhi	New Delhi	Main Search
2021-01-02	News	Business Insider	Jeremy Granthamâ€™s GMO called the dot-com bubble. His firm now sees â€˜very odd and speculative thingsâ€™ going on again â€” and warns large US stocks could see negative returns over the next 7 years.	=HYPERLINK("http://app2.cision.com/redir?s=9600001237351341", "https://www.businessinsider.com/stock-market-crash-bubble-growth-7-years-negative-returns-gmo-2021-1?utm_source=markets&utm_medium=ingest")	30685763	0	Medium	United States	New York	New York	Main Search
2020-12-30	News	Vanguard	Dangers, benefits of genetically modified foods (3)	=HYPERLINK("http://app2.cision.com/redir?s=1154639745122", "https://www.vanguardngr.com/2020/12/dangers-benefits-of-genetically-modified-foods-3/")	216277	0	Medium	Nigeria	Lagos		Main Search
2020-12-30	News	Vanguard	Dangers, benefits of genetically modified foods (2)	=HYPERLINK("http://app2.cision.com/redir?s=1154604952727", "https://www.vanguardngr.com/2020/12/dangers-benefits-of-genetically-modified-foods-2/")	216277	26	Medium	Nigeria	Lagos		Main Search
2020-12-30	News	AllAfrica	Nigeria: Dangers, Benefits of Genetically Modified Foods (II)	=HYPERLINK("http://app2.cision.com/redir?s=9600001237067217", "https://allafrica.com/stories/202012300225.html")	361535	0	Low	South Africa	Western Cape	Cape Town	Main Search
2020-12-28	News	Vanguard	GMO Alarm: Dangers, benefits of genetically modified foods	=HYPERLINK("http://app2.cision.com/redir?s=1153958780354", "https://www.vanguardngr.com/2020/12/gmo-alarm-dangers-benefits-of-genetically-modified-foods/")	216277	12	Medium	Nigeria	Lagos		Main Search
2020-12-23	News	Science Daily	Genetic engineering without unwanted side effects helps fight parasites	=HYPERLINK("http://app2.cision.com/redir?s=8600001697223616", "https://www.sciencedaily.com/releases/2020/12/201223091538.htm")	3097430	10	Medium	United States	Maryland	Rockville	Main Search
2020-12-22	News	Yahoo News	Genetically Modified Pigs Might Save Your Life	=HYPERLINK("http://app2.cision.com/redir?s=9600001229034441", "https://news.yahoo.com/genetically-modified-pigs-might-save-222200384.html")	24723922	0	Medium	United States	California	Sunnyvale	Main Search
2020-12-20	News	Yahoo News Canada	Genetically engineered trees could help fight climate change â€” here's how	=HYPERLINK("http://app2.cision.com/redir?s=1151570934438", "https://ca.news.yahoo.com/genetically-engineered-trees-could-help-090000896.html")	819540	0	Medium	Canada	Ontario	Toronto	Main Search
2020-12-18	News	The Indian Express	Explained: What FDA nod for genetically modified pigs means	=HYPERLINK("http://app2.cision.com/redir?s=1151060687665", "https://indianexpress.com/article/explained/explained-what-fda-nod-for-genetically-modified-pigs-means-7110376/")	5234675	7	Medium	India	Uttar Pradesh	Dadri ICD/Noida	Main Search
2020-12-17	News	The Guardian	US FDA declares genetically modified pork 'safe to eat' | Environment	=HYPERLINK("http://app2.cision.com/redir?s=50000081440658", "https://www.theguardian.com/environment/2020/dec/17/us-fda-declares-genetically-modified-pork-safe-to-eat")	30302816	2161	High	United Kingdom	London, City of	London	Main Search
2020-12-16	News	IBTimes UK | IBT	FDA approves allergy-free genetically modified pigs for medical, food products	=HYPERLINK("http://app2.cision.com/redir?s=8500000109404698", "https://www.ibtimes.co.uk/fda-approves-allergy-free-genetically-modified-pigs-medical-food-products-1686692")	137908	0	Low	United Kingdom			Main Search
2020-12-16	News	Outlook India	US regulators OK genetically modified pig for food, drugs	=HYPERLINK("http://app2.cision.com/redir?s=9600001219871570", "https://www.outlookindia.com/newsscroll/us-regulators-ok-genetically-modified-pig-for-food-drugs/1993816")	685960	0	Medium	India	Delhi	New Delhi	Main Search
2020-12-16	News	Deccan Herald	FDA approves genetically modified pig for medicine, human consumption | Deccan Herald	=HYPERLINK("http://app2.cision.com/redir?s=9600001220351991", "https://www.deccanherald.com/science-and-environment/fda-approves-genetically-modified-pig-for-medicine-human-consumption-927861.html")	761090	0	Medium	India	Karnataka	Bangalore	Main Search
2020-12-16	News	The Washington Post	US regulators OK genetically modified pig for food, drugs	=HYPERLINK("http://app2.cision.com/redir?s=1149924542261", "https://www.washingtonpost.com/health/us-regulators-ok-genetically-modified-pig-for-food-drugs/2020/12/15/969aafae-3f1c-11eb-b58b-1623f6267960_story.html")	26265226	3	Medium	United States	District of Columbia	Washington	Main Search
2020-12-15	News	The Hindu	U.S. regulators OK genetically modified pig for food, drugs	=HYPERLINK("http://app2.cision.com/redir?s=8600001687194932", "https://www.thehindu.com/news/international/us-regulators-ok-genetically-modified-pig-for-food-drugs/article33341601.ece")	3071847	3	Medium	India	Tamil Nadu	Chennai (ex Madras)	Main Search
2020-12-15	News	AJC	U.S. regulators approve genetically modified pig for food, drugs	=HYPERLINK("http://app2.cision.com/redir?s=1149928872979", "https://www.ajc.com/news/nation-world/us-regulators-approve-genetically-modified-pig-for-food-drugs/PR45HOWD6VCTVELV7SFMFGI3NI/")	1861741	0	Medium	United States	Georgia	Atlanta	Main Search
2020-12-15	News	AJC	US regulators OK genetically modified pig for food, drugs	=HYPERLINK("http://app2.cision.com/redir?s=1149924154926", "https://www.ajc.com/news/nation-world/us-regulators-ok-genetically-modified-pig-for-food-drugs/2KUTHR5O55ARXML34JEMESUMFI/")	1861741	0	Medium	United States	Georgia	Atlanta	Main Search
2020-12-15	News	Daily Mail	US regulators OK genetically modified pig for food, drugs	=HYPERLINK("http://app2.cision.com/redir?s=8500000109369079", "https://www.dailymail.co.uk/wires/ap/article-9057091/US-regulators-OK-genetically-modified-pig-food-drugs.html")	23871128	0	Medium	United Kingdom	London, City of	London	Main Search
2020-12-15	News	The Independent	US regulators OK genetically modified pig for food, drugs	=HYPERLINK("http://app2.cision.com/redir?s=9500000468346013", "https://www.independent.co.uk/news/us-regulators-ok-genetically-modified-pig-for-food-drugs-ap-pig-pig-food-food-b1774602.html")	14278111	20	Medium	United Kingdom	London, City of	London	Main Search
2020-12-15	News	Houston Chronicle	US regulators OK genetically modified pig for food, drugs	=HYPERLINK("http://app2.cision.com/redir?s=1150074962762", "https://www.houstonchronicle.com/news/article/US-regulators-OK-genetically-modified-pig-for-15803995.php")	1179716	0	Medium	United States	Texas	Houston	Main Search
2020-12-15	News	AP	US regulators OK genetically modified pig for food, drugs	=HYPERLINK("http://app2.cision.com/redir?s=1149923855576", "https://apnews.com/article/technology-animals-genetics-61789fc6eeb4999a314922f9ab73c18e")	8275592	15	High	United States	New York	New York	Main Search
2020-12-15	News	Yahoo News UK	US regulators OK genetically modified pig for food, drugs	=HYPERLINK("http://app2.cision.com/redir?s=1149926238827", "https://uk.news.yahoo.com/us-regulators-ok-genetically-modified-212645957.html")	785683	0	Medium	United Kingdom	London, City of	London	Main Search
2020-12-15	News	Yahoo News	US regulators OK genetically modified pig for food, drugs	=HYPERLINK("http://app2.cision.com/redir?s=1149997988304", "https://news.yahoo.com/us-regulators-ok-genetically-modified-212645957.html")	24723922	0	Medium	United States	California	Sunnyvale	Main Search
2020-12-15	News	Yahoo Phillipines	US regulators OK genetically modified pig for food, drugs	=HYPERLINK("http://app2.cision.com/redir?s=8600001687427294", "https://ph.news.yahoo.com/us-regulators-ok-genetically-modified-212645658.html")	195240	0	Low	Philippines			Main Search
2020-12-15	News	San Francisco Chronicle	US regulators OK genetically modified pig for food, drugs	=HYPERLINK("http://app2.cision.com/redir?s=8600001687184011", "https://www.sfchronicle.com/news/article/US-regulators-OK-genetically-modified-pig-for-15803995.php")	1889582	0	Medium	United States	California	San Francisco	Main Search
2020-12-15	News	Chron	US regulators OK genetically modified pig for food, drugs	=HYPERLINK("http://app2.cision.com/redir?s=8600001687385370", "https://www.chron.com/news/article/US-regulators-OK-genetically-modified-pig-for-15803995.php")	12797497	0	Medium	United States	Texas	Houston	Main Search
2020-12-15	News	The Seattle Times	US regulators OK genetically modified pig for food, drugs	=HYPERLINK("http://app2.cision.com/redir?s=8600001687111196", "https://www.seattletimes.com/business/us-regulators-ok-genetically-modified-pig-for-food-drugs/")	2363423	1	Medium	United States	Washington	Seattle	Main Search
2020-12-15	News	The Washington Times	US regulators OK genetically modified pig for food, drugs	=HYPERLINK("http://app2.cision.com/redir?s=8600001687117608", "https://www.washingtontimes.com/news/2020/dec/15/us-regulators-ok-genetically-modified-pig-for-food/?utm_source=RSS_Feed&utm_medium=RSS")	2080467	0	Medium	United States	District of Columbia	Washington	Main Search
2020-12-15	News	AP	Regulators OK genetically modified pig	=HYPERLINK("http://app2.cision.com/redir?s=8600001687129129", "https://apnews.com/61789fc6eeb4999a314922f9ab73c18e")	8275592	5	High	United States	New York	New York	Main Search
2020-12-15	News	Markets Insider	The FDA has approved the first genetically modified pig for people with meat allergies	=HYPERLINK("http://app2.cision.com/redir?s=9500000468299110", "https://markets.businessinsider.com/news/stocks/genetically-modified-pig-approved-fda-human-consumption-meat-allergies-2020-12-1029895510")	2430739	29	High	United States	New York	New York	Main Search
2020-12-15	News	Business Insider	The FDA has approved the first genetically modified pig for people with meat allergies	=HYPERLINK("http://app2.cision.com/redir?s=9500000468299329", "https://www.businessinsider.com/genetically-modified-pig-approved-fda-human-consumption-meat-allergies-2020-12")	28177994	240	Medium	United States	New York	New York	Main Search
2020-12-15	News	Daily Mail	FDA approves the use of genetically engineered animals as both food and for medical purposes for the FIRST time: Modified PIGS can be used as transplants to help tick bite patients with Alpha-gal syndrome	=HYPERLINK("http://app2.cision.com/redir?s=9500000468277488", "https://www.dailymail.co.uk/sciencetech/article-9056053/FDA-approves-genetically-engineered-animals-food-medical-purposes-time.html?ns_mchannel=rss&ns_campaign=1490&ito=1490")	24070493	0	Medium	United Kingdom	London, City of	London	Main Search
2020-12-15	News	Chicago Tribune	FDA approves using genetically modified pig for food, drugs	=HYPERLINK("http://app2.cision.com/redir?s=50000081400768", "https://www.chicagotribune.com/business/ct-biz-fda-genetically-modified-pig-galsafe-20201215-2on65jdribgxlptyn22diebcti-story.html")	5654884	20	Medium	United States	Illinois	Chicago	Main Search
2020-12-15	News	The New Indian Express	US FDA approves genetically modified pigs for food, therapeutics	=HYPERLINK("http://app2.cision.com/redir?s=9500000468111856", "https://www.newindianexpress.com/world/2020/dec/15/us-fda-approves-genetically-modified-pigs-for-food-therapeutics-2236536.html")	1042003	0	Medium	India	Tamil Nadu	Chennai (ex Madras)	Main Search
2020-12-15	News	IANS	US FDA approves genetically modified pigs for food, therapeutics	=HYPERLINK("http://app2.cision.com/redir?s=8600001686330542", "https://ians.in/index.php?param=news/C-1-1304703")	7806	0	Low	India	Delhi	Delhi	Main Search
2020-12-15	News	U.S. News & World Report	US Regulators OK Genetically Modified Pig for Food, Drugs	=HYPERLINK("http://app2.cision.com/redir?s=1149924323334", "https://www.usnews.com/news/politics/articles/2020-12-15/us-regulators-ok-genetically-modified-pig-for-food-drugs")	13794400	4	Medium	United States	District of Columbia	Washington	Main Search
2020-12-14	News	CNN	FDA approves new genetically modified pig for allergy-free medical and food products	=HYPERLINK("http://app2.cision.com/redir?s=1149533274022", "https://edition.cnn.com/2020/12/14/health/gm-pig-fda-approved/index.html")	12134712	18	Medium	United States	District of Columbia	Washington	Main Search
2020-12-08	News	AllAfrica	Nigeria Among Six African Countries Leading in Genetically Modified Crop Adoption	=HYPERLINK("http://app2.cision.com/redir?s=8600001677555485", "https://allafrica.com/stories/202012080039.html")	341095	0	Low	South Africa	Western Cape	Cape Town	Main Search
2020-12-02	News	Nature	How blockchain and genetic engineering could make food safer for people with allergies	=HYPERLINK("http://app2.cision.com/redir?s=8500000107975426", "https://www.nature.com/articles/d41586-020-02780-w")	9114714	2	High	United Kingdom	London, City of	London	Main Search
2020-11-23	News	AllAfrica	Nigeria: Genetically Modified Crops - the Myth and Reality	=HYPERLINK("http://app2.cision.com/redir?s=9600001195906046", "https://allafrica.com/stories/202011230220.html")	341095	0	Low	South Africa	Western Cape	Cape Town	Main Search
2020-11-06	News	Reuters	Brazil issues rule facilitating U.S. GMO soy imports, ministry says	=HYPERLINK("http://app2.cision.com/redir?s=9500000454594789", "https://www.reuters.com/article/us-brazil-grains/brazil-issues-rule-facilitating-u-s-gmo-soy-imports-ministry-says-idUSKBN27M1LW")	11142155	2	Medium	United States	New York	New York	Main Search
2020-11-06	News	Reuters	Brazil issues rule facilitating U.S. GMO soy imports, ministry says	=HYPERLINK("http://app2.cision.com/redir?s=443480", "https://www.reuters.com/article/idUSKBN27M1LW")	11142155	0	Medium	United States	New York	New York	Main Search
2020-11-06	News	Reuters UK	Brazil issues rule facilitating U.S. GMO soy imports, ministry says	=HYPERLINK("http://app2.cision.com/redir?s=9600001179160765", "https://uk.reuters.com/article/us-brazil-grains/brazil-issues-rule-facilitating-u-s-gmo-soy-imports-ministry-says-idUSKBN27M1LW")	811440	1	Low	United Kingdom	London, City of	London	Main Search
2020-11-06	News	Reuters India	Brazil issues rule facilitating U.S. GMO soy imports, ministry says	=HYPERLINK("http://app2.cision.com/redir?s=8500000105187033", "https://in.reuters.com/article/us-brazil-grains/brazil-issues-rule-facilitating-u-s-gmo-soy-imports-ministry-says-idUSKBN27M1LW")	416617	0	Low	India	Delhi	New Delhi	Main Search
2020-11-06	News	Daily Mail U.K.	Brazil issues rule facilitating U.S. GMO soy imports, ministry says	=HYPERLINK("http://app2.cision.com/redir?s=8500000105181188", "https://www.dailymail.co.uk/wires/reuters/article-8921057/Brazil-issues-rule-facilitating-U-S-GMO-soy-imports-ministry-says.html")	23966759	0	Medium	United Kingdom	London, City of	London	Main Search
2020-11-06	News	San Francisco Chronicle	Genetically engineered salmon production illegally approved by FDA, judge in S.F. rules	=HYPERLINK("http://app2.cision.com/redir?s=8600001641645056", "https://www.sfchronicle.com/nation/article/Genetically-engineered-salmon-production-15705766.php")	2306607	25	Medium	United States	California	San Francisco	Main Search
2020-10-29	News	Nature Research	Engineered fluoride sensitivity enables biocontainment and selection of genetically-modified yeasts	=HYPERLINK("http://app2.cision.com/redir?s=8500000104311254", "https://www.nature.com/articles/s41467-020-19271-1")	8108175	0	Medium	United Kingdom	London, City of	London	Main Search
2020-10-28	News	AllAfrica	Zimbabwe: Starving Zim Reconsiders Producing Genetically Modified Crops	=HYPERLINK("http://app2.cision.com/redir?s=1131955205334", "https://allafrica.com/stories/202010280801.html")	354242	0	Low	South Africa	Western Cape	Cape Town	Main Search
2020-10-27	News	Nature Research	Genetically engineered magnetic nanocages for cancer magneto-catalytic theranostics	=HYPERLINK("http://app2.cision.com/redir?s=8500000104056724", "https://www.nature.com/articles/s41467-020-19061-9")	8108175	0	Medium	United Kingdom	London, City of	London	Main Search
2020-10-25	News	The Times of India	Farmers against field trials of genetically-modified brinjal	=HYPERLINK("http://app2.cision.com/redir?s=8600001628992648", "https://timesofindia.indiatimes.com/city/coimbatore/farmers-against-field-trials-of-genetically-modified-brinjal/articleshow/78850337.cms")	9164129	6	Medium	India	Delhi	New Delhi	Main Search
2020-10-21	News	THISDAYLIVE	Group Raises Alarm Over Influx of Genetically Modified Crops, Foods	=HYPERLINK("http://app2.cision.com/redir?s=9600001160176751", "https://www.thisdaylive.com/index.php/2020/10/21/group-raises-alarm-over-influx-of-genetically-modified-crops-foods/")	71469	0	Low	Nigeria	Lagos		Main Search
2020-10-16	News	Science Daily	Plant genetic engineering to fight 'hidden hunger'	=HYPERLINK("http://app2.cision.com/redir?s=9500000447126981", "https://www.sciencedaily.com/releases/2020/10/201016090222.htm")	2779334	17	Medium	United States	Maryland	Rockville	Main Search
2020-10-14	News	Daily Mail U.K.	Brazil millers oppose sale of GMO wheat as importing costs would...	=HYPERLINK("http://app2.cision.com/redir?s=8500000102785853", "https://www.dailymail.co.uk/wires/reuters/article-8840527/Brazil-millers-oppose-sale-GMO-wheat-importing-costs-rise-Abitrigo-says.html")	26060195	0	Medium	United Kingdom	London, City of	London	Main Search
2020-10-14	News	Reuters India	Brazil millers oppose sale of GMO wheat as importing costs would rise, Abitrigo says	=HYPERLINK("http://app2.cision.com/redir?s=8500000102779645", "https://in.reuters.com/article/brazil-wheat/brazil-millers-oppose-sale-of-gmo-wheat-as-importing-costs-would-rise-abitrigo-says-idINL1N2H51AJ")	273949	0	Low	India	Delhi	New Delhi	Main Search
2020-10-14	News	Reuters UK	Brazil millers oppose sale of GMO wheat as importing costs would rise, Abitrigo says	=HYPERLINK("http://app2.cision.com/redir?s=1126557342519", "https://uk.reuters.com/article/brazil-wheat/brazil-millers-oppose-sale-of-gmo-wheat-as-importing-costs-would-rise-abitrigo-says-idUKL1N2H51AJ")	760319	0	Low	United Kingdom	London, City of	London	Main Search
2020-10-14	News	Reuters Latino AmÃ©rica | Reuters Latin America	Brazil millers oppose sale of GMO wheat as importing costs would rise, Abitrigo says	=HYPERLINK("http://app2.cision.com/redir?s=1126559799464", "https://lta.reuters.com/articulo/brazil-wheat-idLTAL1N2H51AJ")	59206	0	Low	Chile			Main Search
2020-10-12	News	Nature Research	A GRFâ€“GIF chimeric protein improves the regeneration efficiency of transgenic plants	=HYPERLINK("http://app2.cision.com/redir?s=8600001617114377", "https://www.nature.com/articles/s41587-020-0703-0")	6926923	56	Medium	United Kingdom	London, City of	London	Main Search
2020-10-10	News	Yahoo News	Argentina first nation to OK drought-resistant GMO wheat, farm industry balks	=HYPERLINK("http://app2.cision.com/redir?s=1124962275413", "https://in.news.yahoo.com/argentina-first-nation-ok-drought-033710342.html")	490921	0	Low	India			Main Search
2020-10-10	News	Daily Mail U.K.	Argentina first nation to OK drought-resistant GMO wheat, farm...	=HYPERLINK("http://app2.cision.com/redir?s=8500000102335295", "https://www.dailymail.co.uk/wires/reuters/article-8825477/Argentina-nation-OK-drought-resistant-GMO-wheat-farm-industry-balks.html")	26060195	0	Medium	United Kingdom	London, City of	London	Main Search
2020-10-10	News	Reuters India	Argentina first nation to OK drought-resistant GMO wheat, farm industry balks	=HYPERLINK("http://app2.cision.com/redir?s=8500000102333520", "https://in.reuters.com/article/us-argentina-wheat-gmo/argentina-first-nation-to-ok-drought-resistant-gmo-wheat-farm-industry-balks-idUSKBN26U1H4")	273949	0	Low	India	Delhi	New Delhi	Main Search
2020-10-10	News	è·¯é€ä¸­æ–‡ | Reuters Chinese	Argentina first nation to OK drought-resistant GMO wheat, farm industry balks	=HYPERLINK("http://app2.cision.com/redir?s=9500000445493366", "https://cn.reuters.com/article/instant-article/idUSL1N2H00FW")	330441	0	Low	China	Beijing	Beijing	Main Search
2020-10-10	News	Reuters	Argentina first nation to OK drought-resistant GMO wheat, farm industry balks	=HYPERLINK("http://app2.cision.com/redir?s=9600001149555503", "https://www.reuters.com/article/us-argentina-wheat-gmo/argentina-first-nation-to-ok-drought-resistant-gmo-wheat-farm-industry-balks-idUSKBN26U1H4")	11142155	0	Medium	United States	New York	New York	Main Search
2020-10-09	News	Reuters UK	Argentina first nation to OK drought-resistant GMO wheat, farm industry balks	=HYPERLINK("http://app2.cision.com/redir?s=1124940659869", "https://uk.reuters.com/article/us-argentina-wheat-gmo/argentina-first-nation-to-ok-drought-resistant-gmo-wheat-farm-industry-balks-idUSKBN26U1H4")	760319	0	Low	United Kingdom	London, City of	London	Main Search
2020-10-09	News	US News Money	Argentina First Nation to OK Drought-Resistant GMO Wheat	=HYPERLINK("http://app2.cision.com/redir?s=8600001613561870", "https://money.usnews.com/investing/news/articles/2020-10-09/argentina-first-nation-to-ok-drought-resistant-gmo-wheat")	2362927	0	Medium	United States	District of Columbia	Washington	Main Search
2020-10-09	News	Daily Mail U.K.	Argentina first nation to OK drought-resistant GMO wheat	=HYPERLINK("http://app2.cision.com/redir?s=8500000102272058", "https://www.dailymail.co.uk/wires/reuters/article-8823191/Argentina-nation-OK-drought-resistant-GMO-wheat.html")	26060195	0	Medium	United Kingdom	London, City of	London	Main Search
2020-10-09	News	Reuters UK	Argentina first nation to OK drought-resistant GMO wheat	=HYPERLINK("http://app2.cision.com/redir?s=1124729018445", "https://uk.reuters.com/article/us-argentina-wheat-gmo/argentina-first-nation-to-ok-drought-resistant-gmo-wheat-idUSKBN26U1H4")	760319	0	Low	United Kingdom	London, City of	London	Main Search
2020-10-09	News	Reuters India	Argentina first nation to OK drought-resistant GMO wheat	=HYPERLINK("http://app2.cision.com/redir?s=8500000102270270", "https://in.reuters.com/article/argentina-wheat-gmo/update-2-argentina-first-nation-to-ok-drought-resistant-gmo-wheat-farm-industry-balks-idINL1N2H00FW")	273949	0	Low	India	Delhi	New Delhi	Main Search
2020-10-09	News	Reuters Latino AmÃ©rica | Reuters Latin America	UPDATE 1-Argentina first nation to OK drought-resistant GMO wheat	=HYPERLINK("http://app2.cision.com/redir?s=1124736793998", "https://lta.reuters.com/articulo/argentina-wheat-gmo-idLTAL1N2H00FW")	59206	0	Low	Chile			Main Search
2020-10-09	News	Reuters India	Argentina first nation to OK drought-resistant GMO wheat	=HYPERLINK("http://app2.cision.com/redir?s=8500000102266391", "https://in.reuters.com/article/argentina-wheat-gmo/argentina-first-nation-to-ok-drought-resistant-gmo-wheat-idINL1N2H00CL")	273949	0	Low	India	Delhi	New Delhi	Main Search
2020-10-09	News	Reuters UK	Argentina first nation to OK drought-resistant GMO wheat	=HYPERLINK("http://app2.cision.com/redir?s=1124704049989", "https://uk.reuters.com/article/argentina-wheat-gmo/argentina-first-nation-to-ok-drought-resistant-gmo-wheat-idUKL1N2H00CL")	760319	0	Low	United Kingdom	London, City of	London	Main Search
2020-10-09	News	Reuters	Argentina first nation to OK drought-resistant GMO wheat	=HYPERLINK("http://app2.cision.com/redir?s=9600001148491216", "https://www.reuters.com/article/argentina-wheat-gmo-idUSL1N2H00CL")	11142155	0	Medium	United States	New York	New York	Main Search
2020-10-08	News	Yahoo News UK	Argentina becomes first country to approve genetically modified wheat	=HYPERLINK("http://app2.cision.com/redir?s=1124482641484", "https://uk.news.yahoo.com/argentina-becomes-first-country-approve-225711654.html")	847928	0	Medium	United Kingdom	London, City of	London	Main Search
2020-10-08	News	Yahoo News Australia	Argentina becomes first country to approve genetically modified wheat	=HYPERLINK("http://app2.cision.com/redir?s=1124481108175", "https://au.news.yahoo.com/argentina-becomes-first-country-approve-225711726.html")	675561	0	Medium	Australia			Main Search
2020-10-08	News	Yahoo News New Zealand	Argentina becomes first country to approve genetically modified wheat	=HYPERLINK("http://app2.cision.com/redir?s=1124481693807", "https://nz.news.yahoo.com/argentina-becomes-first-country-approve-225711726.html")	79633	0	Low	New Zealand			Main Search
2020-10-08	News	Deccan Herald	Argentina to become first country to approve GMO wheat...	=HYPERLINK("http://app2.cision.com/redir?s=1124146801051", "https://www.deccanherald.com/international/argentina-to-become-first-country-to-commercially-approve-gmo-wheat-898913.html")	713599	0	Medium	India	Karnataka	Bangalore	Main Search
2020-10-08	News	Reuters	Exclusive: Argentina first country to approve GMO wheat	=HYPERLINK("http://app2.cision.com/redir?s=9500000453073648", "https://www.reuters.com/article/argentina-wheat-bioceres-idUSKBN26T0C8")	11142155	0	Medium	United States	New York	New York	Main Search
2020-10-08	News	Reuters India	Exclusive: Argentina first country to approve GMO wheat	=HYPERLINK("http://app2.cision.com/redir?s=9600001147823431", "https://in.reuters.com/article/argentina-wheat-bioceres/exclusive-argentina-first-country-to-approve-gmo-wheat-idUSKBN26T0C8")	273949	0	Low	India	Delhi	New Delhi	Main Search
2020-10-08	News	Reuters	Exclusive: Argentina first country to approve GMO wheat	=HYPERLINK("http://app2.cision.com/redir?s=9600001147365946", "https://www.reuters.com/article/us-argentina-wheat-bioceres-exclusive/exclusive-argentina-to-become-first-country-to-commercially-approve-gmo-wheat-idUSKBN26S3EL")	11142155	0	Medium	United States	New York	New York	Main Search
2020-10-08	News	Reuters India	Argentina first country to approve GMO wheat	=HYPERLINK("http://app2.cision.com/redir?s=8500000102099982", "https://in.reuters.com/article/argentina-wheat-bioceres/exclusive-argentina-first-country-to-approve-gmo-wheat-idINKBN26T0C8")	273949	0	Low	India	Delhi	New Delhi	Main Search
2020-10-08	News	Reuters UK	Exclusive: Argentina first country to approve GMO wheat	=HYPERLINK("http://app2.cision.com/redir?s=1124106474847", "https://uk.reuters.com/article/uk-argentina-wheat-bioceres-exclusive/exclusive-argentina-first-country-to-approve-gmo-wheat-idUKKBN26S3D9")	760319	0	Low	United Kingdom	London, City of	London	Main Search
2020-10-08	News	Reuters UK	EXCLUSIVE-Argentina first country to approve GMO wheat	=HYPERLINK("http://app2.cision.com/redir?s=1124106472104", "https://uk.reuters.com/article/argentina-wheat-bioceres/exclusive-argentina-first-country-to-approve-gmo-wheat-idUKL1N2GY216")	760319	145	Medium	United Kingdom	London, City of	London	Main Search
2020-10-08	News	Yahoo News	Argentina becomes first country to approve genetically modified wheat	=HYPERLINK("http://app2.cision.com/redir?s=9600001147989331", "https://news.yahoo.com/argentina-becomes-first-country-approve-225711875.html")	23982139	0	Medium	United States	California	Sunnyvale	Main Search
2020-10-08	News	Yahoo Phillipines	Argentina becomes first country to approve genetically modified wheat	=HYPERLINK("http://app2.cision.com/redir?s=9600001148204125", "https://ph.news.yahoo.com/argentina-becomes-first-country-approve-225711402.html")	220265	0	Low	Philippines			Main Search
2020-10-08	News	Yahoo News Singapore	Argentina becomes first country to approve genetically modified wheat	=HYPERLINK("http://app2.cision.com/redir?s=9500000444510878", "https://sg.news.yahoo.com/argentina-becomes-first-country-approve-225711402.html")	420892	0	Medium	Singapore			Main Search
2020-10-07	News	Reuters India	EXCLUSIVE-Argentina to become first country to commercially approve GMO wheat	=HYPERLINK("http://app2.cision.com/redir?s=8500000102085089", "https://in.reuters.com/article/argentina-wheat-bioceres/exclusive-argentina-to-become-first-country-to-commercially-approve-gmo-wheat-idINL1N2GY216")	273949	0	Low	India	Delhi	New Delhi	Main Search
2020-10-07	News	Daily Mail U.K.	Argentina to become first country to commercially approve GMO wheat	=HYPERLINK("http://app2.cision.com/redir?s=8500000102084777", "https://www.dailymail.co.uk/wires/reuters/article-8816727/Argentina-country-commercially-approve-GMO-wheat.html")	26060195	0	Medium	United Kingdom	London, City of	London	Main Search
2020-10-07	News	Reuters UK	Exclusive: Argentina to become first country to commercially approve GMO wheat	=HYPERLINK("http://app2.cision.com/redir?s=9600001146700209", "https://uk.reuters.com/article/us-argentina-wheat-bioceres-exclusive/exclusive-argentina-to-become-first-country-to-commercially-approve-gmo-wheat-idUSKBN26S3EL")	760319	0	Low	United Kingdom	London, City of	London	Main Search
2020-10-07	News	Reuters Latino AmÃ©rica | Reuters Latin America	EXCLUSIVE-Argentina to become first country to commercially approve GMO wheat	=HYPERLINK("http://app2.cision.com/redir?s=1124057706111", "https://lta.reuters.com/articulo/argentina-wheat-bioceres-idLTAL1N2GY216")	59206	0	Low	Chile			Main Search
2020-10-07	News	Reuters India	EXCLUSIVE-Argentina to approve Bioceres drought resistant GMO wheat -government document	=HYPERLINK("http://app2.cision.com/redir?s=8500000102083413", "https://in.reuters.com/article/argentina-wheat-bioceres/exclusive-argentina-to-approve-bioceres-drought-resistant-gmo-wheat-government-document-idINL1N2GY1ZN")	273949	0	Low	India	Delhi	New Delhi	Main Search
2020-10-07	News	Reuters Latino AmÃ©rica | Reuters Latin America	EXCLUSIVE-Argentina to approve Bioceres drought resistant GMO wheat -government document	=HYPERLINK("http://app2.cision.com/redir?s=1124057702980", "https://lta.reuters.com/articulo/argentina-wheat-bioceres-idLTAL1N2GY1ZN")	59206	0	Low	Chile			Main Search
2020-10-07	News	Reuters UK	EXCLUSIVE-Argentina to approve Bioceres drought resistant GMO wheat -government document	=HYPERLINK("http://app2.cision.com/redir?s=9600001148970539", "https://uk.reuters.com/article/argentina-wheat-bioceres/exclusive-argentina-to-approve-bioceres-drought-resistant-gmo-wheat-government-document-idUKL1N2GY1ZN")	760319	0	Low	United Kingdom	London, City of	London	Main Search
2020-10-01	News	EURACTIV	Genetically modified soybean gains EU Commission approval	=HYPERLINK("http://app2.cision.com/redir?s=9500000441804964", "https://www.euractiv.com/section/agriculture-food/news/genetically-modified-soybean-gains-eu-commission-approval/")	239350	27	Medium	Belgium	Brussels	Bruxelles (Brussel)	Main Search
2020-09-29	News	Salon	A judge just dismissed efforts to stop pesticides and GMO crops from being used in wildlife refuges	=HYPERLINK("http://app2.cision.com/redir?s=9500000441257517", "https://www.salon.com/2020/09/29/a-judge-just-dismissed-efforts-to-stop-pesticides-and-gmo-crops-from-being-used-in-wildlife-refuges/")	2031980	22	Medium	United States	New York	New York	Main Search
2020-09-24	News	Bloomberg.	Bayer Seeks Approval for Commercial GMO Cotton Farming in Kenya	=HYPERLINK("http://app2.cision.com/redir?s=9500000439608790", "https://www.bloomberg.com/news/articles/2020-09-24/bayer-seeks-approval-for-commercial-gmo-cotton-farming-in-kenya")	15600973	6	High	United States	New York	New York	Main Search
2020-09-24	News	WIRED	Can a Genetically Modified Bug Combat a Global Farm Plague?	=HYPERLINK("http://app2.cision.com/redir?s=9500000439472217", "https://www.wired.com/story/can-a-genetically-modified-bug-combat-a-global-farm-plague/")	7032978	124	Medium	United States	Iowa	Boone	Main Search
2020-09-21	News	Hindustan Times	The dangers of genetic engineering	=HYPERLINK("http://app2.cision.com/redir?s=8600001594456844", "https://www.hindustantimes.com/analysis/the-dangers-of-genetic-engineering-opinion/story-i1syP6tiQAg16EQ5A7jLSL.html")	5040313	0	Medium	India	Delhi	New Delhi	Main Search
2020-09-14	News	Ani News	Swadeshi Jagran Manch writes to PM requesting halt to field trials of genetically modified brinjal	=HYPERLINK("http://app2.cision.com/redir?s=8600001664998979", "https://www.aninews.in/news/national/general-news/swadeshi-jagran-manch-writes-to-pm-requesting-halt-to-field-trials-of-genetically-modified-brinjal20200914232829")	147985	0	Low	India			Main Search
2020-09-14	News	Yahoo News	Swadeshi Jagran Manch writes to PM requesting halt to field trials of genetically modified brinjal	=HYPERLINK("http://app2.cision.com/redir?s=1115521162301", "https://in.news.yahoo.com/swadeshi-jagran-manch-writes-pm-175829596.html")	439611	52	Medium	India			Main Search
2020-09-14	News	Yahoo News Canada	Swadeshi Jagran Manch writes to PM requesting halt to field trials of genetically modified brinjal	=HYPERLINK("http://app2.cision.com/redir?s=1115522312756", "https://ca.news.yahoo.com/swadeshi-jagran-manch-writes-pm-175829596.html")	891493	0	Medium	Canada	Ontario	Toronto	Main Search
2020-09-04	News	Quartz	How the â€œsuccess storyâ€ of genetically modified cotton in Burkina Faso fell apart	=HYPERLINK("http://app2.cision.com/redir?s=8600001577424246", "https://qz.com/africa/1900035/the-lie-of-monsantos-genetically-modified-cotton-in-burkina-faso/")	2720937	363	Medium	United States	New York	New York	Main Search
2020-09-03	News	The Times of India	Govt nod for field trials of two indigenous types of genetically modified brinjal	=HYPERLINK("http://app2.cision.com/redir?s=9600001109181556", "https://timesofindia.indiatimes.com/india/govt-nod-for-field-trials-of-two-indigenous-types-of-genetically-modified-brinjal/articleshow/77901442.cms")	9772179	47	Medium	India	Delhi	New Delhi	Main Search
2020-09-02	News	Nature Research	Genetically engineered yeast makes medicinal plant products	=HYPERLINK("http://app2.cision.com/redir?s=8500000098402248", "https://www.nature.com/articles/d41586-020-02461-8")	8108175	3	High	United Kingdom	London, City of	London	Main Search
2020-09-01	News	Daily Mail U.K.	Wayne Rooney's neighbours apply for permission to keep 1,000 genetically-modified Australian SHEEP next door to his Â£20million Cheshire mansion	=HYPERLINK("http://app2.cision.com/redir?s=8500000098251241", "https://www.dailymail.co.uk/news/article-8684861/Wayne-Rooneys-neighbours-apply-1-000-SHEEP-door-20million-Cheshire-mansion.html")	26060195	0	Medium	United Kingdom	London, City of	London	Main Search
2020-08-31	News	Bloomberg.	GMO Says Treasuries Have Lost Their Appeal in Zero-Rate World - Bloomberg	=HYPERLINK("http://app2.cision.com/redir?s=8600001572525551", "https://www.bloomberg.com/news/articles/2020-08-31/gmo-says-treasuries-have-lost-their-appeal-in-zero-rate-world")	15600973	1	High	United States	New York	New York	Main Search
2020-08-31	News	AllAfrica	Burkina Faso: How Power Shaped the 'Success Story' of Genetically Modified Cotton in Burkina Faso	=HYPERLINK("http://app2.cision.com/redir?s=8600001571719117", "https://allafrica.com/stories/202008310172.html")	335926	1	Low	South Africa			Main Search
2020-08-30	News	The Sun	Wayne Rooneyâ€™s neighbours want permission to keep 1,000 genetically modified lambs	=HYPERLINK("http://app2.cision.com/redir?s=9500000431184385", "https://www.thesun.co.uk/sport/football/12540234/wayne-rooneys-neighbours-want-permission-to-keep-1000-genetically-modified-lambs/")	11665927	0	Medium	United Kingdom	London, City of	London	Main Search
2020-08-27	News	Leadership	First GMO In Nigeria: Pod Borer Resistant Cowpea	=HYPERLINK("http://app2.cision.com/redir?s=9500000430562818", "https://leadership.ng/2020/08/28/first-gmo-in-nigeria-pod-borer-resistant-cowpea/")	13334	0	Low	Nigeria	Abuja Federal Capital Territory		Main Search
2020-08-26	News	Yahoo News	How Real Is Genetic Engineering in Sci-Fi?	=HYPERLINK("http://app2.cision.com/redir?s=9500000430231298", "https://news.yahoo.com/real-genetic-engineering-sci-fi-193500583.html")	21581746	0	Medium	United States	California	Sunnyvale	Main Search
2020-08-18	News	Science Daily	A bright idea -- Genetically engineered proteins for studying neurons using light	=HYPERLINK("http://app2.cision.com/redir?s=1107284386810", "https://www.sciencedaily.com/releases/2020/08/200818094053.htm")	2802395	0	Medium	United States	Maryland	Rockville	Main Search
2020-08-14	News	AllAfrica	Tanzania: Monitor GMOs, Minister Tells Biotechnology Committee	=HYPERLINK("http://app2.cision.com/redir?s=1104900217013", "https://allafrica.com/stories/202008141211.html")	339615	0	Low	South Africa			Main Search
2020-08-13	News	IPP Media	Zungu unveils panel for probe on GMOs	=HYPERLINK("http://app2.cision.com/redir?s=1104377436664", "https://www.ippmedia.com/en/news/zungu-unveils-panel-probe-gmos")	12773	0	Low	Tanzania, United Republic of			Main Search
2020-08-13	News	AllAfrica	Minister Demands Investigation On GMOs	=HYPERLINK("http://app2.cision.com/redir?s=1104390835953", "https://allafrica.com/stories/202008130183.html")	339615	0	Low	South Africa			Main Search
2020-08-13	News	Business Insider	31. Bill Nye the GMO Guy	=HYPERLINK("http://app2.cision.com/redir?s=1104269786328", "https://www.businessinsider.com/brought-to-you-by-podcast-btyb-bill-nye-gmo")	28486248	0	Medium	United States	New York	New York	Main Search
2020-08-12	News	Leadership	Nigeria: The Scare Of GMO Foods	=HYPERLINK("http://app2.cision.com/redir?s=9500000426070459", "https://leadership.ng/2020/08/13/nigeria-the-scare-of-gmo-foods/")	13334	0	Low	Nigeria	Abuja Federal Capital Territory		Main Search
2020-08-06	News	Leadership	GMO, Safety And Food Security In Africa	=HYPERLINK("http://app2.cision.com/redir?s=9500000424325589", "https://leadership.ng/2020/08/07/gmo-safety-and-food-security-in-africa/")	10021	0	Low	Nigeria	Abuja Federal Capital Territory		Main Search
2020-08-06	News	Reuters Africa	Brazil cotton farmers get partial victory against Bayer over GMO cotton patents	=HYPERLINK("http://app2.cision.com/redir?s=1102214659206", "https://af.reuters.com/article/gambiaNews/idAFL1N2F81UQ")	75939	0	Low	South Africa	Gauteng	Johannesburg	Main Search
2020-07-30	News	Yahoo News	The Republic of Ecuador Responds to Legal Action Filed by Contrarian Capital Management and GMO	=HYPERLINK("http://app2.cision.com/redir?s=8600001538091987", "https://news.yahoo.com/republic-ecuador-responds-legal-action-040100136.html")	20432316	0	Medium	United States	California	Sunnyvale	Main Search
2020-07-27	News	Leadership	Science Communication As Tonic For Agricultural Biotechnology	=HYPERLINK("http://app2.cision.com/redir?s=9500000421356476", "https://leadership.ng/2020/07/28/science-communication-as-tonic-for-agricultural-biotechnology/")	10021	2	Low	Nigeria	Abuja Federal Capital Territory		Main Search
2020-07-27	News	Yahoo Finanzas | Yahoo Finance	Origin Agritech Announces GMO Soybean Development and Commercialization Collaboration that Dramatically Expands Company's Market Opportunity	=HYPERLINK("http://app2.cision.com/redir?s=1098467527191", "https://es-us.finanzas.yahoo.com/news/origin-agritech-announces-gmo-soybean-073000890.html")	243186	0	Medium	United States	New York	New York	Main Search
2020-07-08	News	Yahoo Finanzas | Yahoo Finance	GMO Commentary- Emerging Markets: Tamed Child O' Mine	=HYPERLINK("http://app2.cision.com/redir?s=1092154546363", "https://es-us.finanzas.yahoo.com/news/gmo-commentary-emerging-markets-tamed-204347448.html")	275811	0	Medium	United States	New York	New York	Main Search
2020-07-08	News	Yahoo News UK	Scientists create genetically modified plant as alternative to fish oils	=HYPERLINK("http://app2.cision.com/redir?s=1091874024778", "https://uk.news.yahoo.com/scientists-create-genetically-modified-plant-065050598.html")	808068	0	Medium	United Kingdom	London, City of	London	Main Search
2020-07-08	News	Yahoo News	Scientists create genetically modified plant as alternative to fish oils	=HYPERLINK("http://app2.cision.com/redir?s=1091874149216", "https://news.yahoo.com/scientists-create-genetically-modified-plant-065050629.html")	20456916	0	Medium	United States	California	Sunnyvale	Main Search
2020-07-04	News	Zambian Eye	GMO foods not harmful for human consumption- experts	=HYPERLINK("http://app2.cision.com/redir?s=8600001511111134", "https://zambianeye.com/gmo-foods-not-harmful-for-human-consumption-experts/")	3779	0	Low	United States			Main Search
2020-07-04	News	The Washington Times	Indiana farm touts genetically modified, fast-growing salmon	=HYPERLINK("http://app2.cision.com/redir?s=8600001510784539", "https://www.washingtontimes.com/news/2020/jul/4/indiana-farm-touts-genetically-modified-fast-growi/?utm_source=RSS_Feed&utm_medium=RSS")	2445054	0	Medium	United States	District of Columbia	Washington	Main Search
2020-07-04	News	AP	Indiana farm touts genetically modified, fast-growing salmon	=HYPERLINK("http://app2.cision.com/redir?s=8600001510785847", "https://apnews.com/d724b22c3c030266498f2efa72bd730e")	6049410	0	High	United States	New York	New York	Main Search
2020-07-03	News	The Star	Genetically modified varieties should not be approved in Kenya-lobbyists	=HYPERLINK("http://app2.cision.com/redir?s=9500000414164197", "https://www.the-star.co.ke/business/kenya/2020-07-03-genetically-modified-varieties-should-not-be-approved-in-kenya-lobbyists/")	274191	0	Low	Kenya	Nairobi		Main Search
2020-06-24	News	Science Daily	Transgenic rice lowers blood pressure of hypertensive rats	=HYPERLINK("http://app2.cision.com/redir?s=9500000411760475", "https://www.sciencedaily.com/releases/2020/06/200624082715.htm")	3539838	179	High	United States	Maryland	Rockville	Main Search
2020-06-19	News	The Sun	The Queen only has seasonal foods & would never dream of eating a â€˜genetically modifiedâ€™ strawberry, royal chef claims	=HYPERLINK("http://app2.cision.com/redir?s=9600001037797895", "https://www.thesun.co.uk/fabulous/11907766/the-queen-seasonal-food-strawberry-royal-chef/")	13550773	0	Medium	United Kingdom	London, City of	London	Main Search
2020-06-04	News	Financial Times	Granthamâ€™s GMO slashes exposure to â€˜one-sidedâ€™ US stock market	=HYPERLINK("http://app2.cision.com/redir?s=1080209704989", "https://www.ft.com/content/ca6fef7a-7caa-4e89-927a-e3043bd0dc3e?FTCamp=engage/CAPI/webapp/Channel_Moreover//B2B")	5232738	0	Medium	United Kingdom	London, City of	London	Main Search
2020-06-04	News	Business Daily	Agency approves field trials for genetically modified cassava varieties	=HYPERLINK("http://app2.cision.com/redir?s=9500000404987114", "https://www.businessdailyafrica.com/economy/genetically-modified-cassava-varieties/3946234-5570434-jsxl6qz/index.html")	111753	0	Low	Kenya	Nairobi		Main Search
2020-06-03	News	The Sun	Inside the â€˜super-soldier arms raceâ€™ to create genetically modified killing machines unable to feel pain or fear	=HYPERLINK("http://app2.cision.com/redir?s=9600001022252062", "https://www.thesun.co.uk/news/11763794/super-soldier-arms-race-genetically-modified-killing-machine/")	13550773	107	High	United Kingdom	London, City of	London	Main Search
2020-05-29	News	Nature Research	Two novel milbemycin derivatives from the genetically engineered strain Streptomyces avermitilis AVE-H39	=HYPERLINK("http://app2.cision.com/redir?s=1077951057836", "https://www.nature.com/articles/s41429-020-0317-2")	8866002	0	Medium	United Kingdom	London, City of	London	Main Search
2020-05-26	News	The New York Times	Fund Manager GMO Reduces Equity Exposure After Rebound	=HYPERLINK("http://app2.cision.com/redir?s=1076971451986", "https://www.nytimes.com/reuters/2020/05/26/business/26reuters-markets-stocks-gmo.html")	49744349	0	Medium	United States	New York	New York	Main Search
2020-05-26	News	Yahoo News UK	Fund manager GMO reduces equity exposure after rebound	=HYPERLINK("http://app2.cision.com/redir?s=1076966388280", "https://uk.news.yahoo.com/fund-manager-gmo-reduces-equity-173345710.html")	903671	0	Medium	United Kingdom	London, City of	London	Main Search
2020-05-26	News	Reuters India	Fund manager GMO reduces equity exposure after rebound	=HYPERLINK("http://app2.cision.com/redir?s=1076978769518", "https://in.reuters.com/article/us-markets-stocks-gmo/fund-manager-gmo-reduces-equity-exposure-after-rebound-idINKBN2322Q7")	312802	0	Low	India	Delhi	New Delhi	Main Search
2020-05-26	News	Reuters UK	Fund manager GMO reduces equity exposure after rebound	=HYPERLINK("http://app2.cision.com/redir?s=1076954517963", "https://uk.reuters.com/article/us-markets-stocks-gmo/fund-manager-gmo-reduces-equity-exposure-after-rebound-idUKKBN2322Q7")	760431	0	Low	United Kingdom	London, City of	London	Main Search
2020-05-26	News	U.S. News	Fund Manager GMO Reduces Equity Exposure After Rebound	=HYPERLINK("http://app2.cision.com/redir?s=1076959229724", "https://money.usnews.com/investing/news/articles/2020-05-26/fund-manager-gmo-reduces-equity-exposure-after-rebound")	2370147	0	Medium	United States			Main Search
2020-05-25	News	Business Daily	So close yet far: More hurdles in Kenyaâ€™s long GMO journey	=HYPERLINK("http://app2.cision.com/redir?s=1076280529466", "https://www.businessdailyafrica.com/datahub/Hurdles-in-Kenya-GMO-journey/3815418-5562532-yatjef/index.html")	111753	8	Low	Kenya	Nairobi		Main Search
2020-05-18	News	Nature Research	Excessive Chinese concerns over genetically engineered food safety are unjustified	=HYPERLINK("http://app2.cision.com/redir?s=1074068078931", "https://www.nature.com/articles/s41477-020-0685-4")	8866002	0	Medium	United Kingdom	London, City of	London	Main Search
2020-05-17	News	Capital Ethiopia	Are GMOs the Answer to Ethiopia's Food Crisis?	=HYPERLINK("http://app2.cision.com/redir?s=8600001462131993", "https://www.capitalethiopia.com/opinion/are-gmos-the-answer-to-ethiopias-food-crisis/?utm_source=rss&utm_medium=rss&utm_campaign=are-gmos-the-answer-to-ethiopias-food-crisis&utm_source=rss&utm	7196	0	Low	Ethiopia			Main Search
2020-05-10	News	Capital Ethiopia	GMO and Ethiopia	=HYPERLINK("http://app2.cision.com/redir?s=1071196840739", "https://www.capitalethiopia.com/interview/gmo-and-ethiopia/?utm_source=rss&utm_medium=rss&utm_campaign=gmo-and-ethiopia&utm_source=rss&utm_medium=rss&utm_campaign=gmo-and-ethiopia")	7196	0	Low	Ethiopia			Main Search
2020-05-04	News	Yahoo Finanzas | Yahoo Finance	GMO Commentary- An Investment Only a Mother Could Love: The Tactical Case	=HYPERLINK("http://app2.cision.com/redir?s=8600001449025792", "https://es-us.finanzas.yahoo.com/news/gmo-commentary-investment-only-mother-222843634.html")	282455	0	Medium	United States	New York	New York	Main Search
2020-04-30	News	The New York Times	Can Genetic Engineering Bring Back The American Chestnut?	=HYPERLINK("http://app2.cision.com/redir?s=1067654475403", "https://www.nytimes.com/2020/04/30/magazine/american-chestnut.html?action=click&module=Top%20Stories&pgtype=Homepage")	49744349	5513	High	United States	New York	New York	Main Search
2020-04-27	News	VICE	These Stunning Genetically Engineered Plants Glow Bright Green	=HYPERLINK("http://app2.cision.com/redir?s=9500000393372499", "https://www.vice.com/en_uk/article/5dm7xa/these-stunning-genetically-engineered-plants-glow-bright-green")	10397209	4	Medium	United States	New York	New York	Main Search
2020-04-21	News	Science	Rice genetically engineered to resist heat waves can also produce up to 20% more grain	=HYPERLINK("http://app2.cision.com/redir?s=1064457925834", "https://www.sciencemag.org/news/2020/04/rice-genetically-engineered-resist-heat-waves-can-also-produce-20-more-grain?rss=1")	5657544	0	Medium	United States	District of Columbia	Washington	Main Search
2020-04-21	News	Science	Rice genetically engineered to resist heat waves can also produce up to 20% more grain	=HYPERLINK("http://app2.cision.com/redir?s=9500000391546630", "https://www.sciencemag.org/news/2020/04/rice-genetically-engineered-resist-heat-waves-can-also-produce-20-more-grain")	5657544	0	Medium	United States	District of Columbia	Washington	Main Search
2020-04-10	News	Science Daily	A model for better predicting the unpredictable byproducts of genetic modification	=HYPERLINK("http://app2.cision.com/redir?s=9500000389001318", "https://www.sciencedaily.com/releases/2020/04/200410162404.htm")	4216849	0	Medium	United States	Maryland	Rockville	Main Search
2020-04-01	News	WIRED	GMOs Could be a Key to Sustainable Farming	=HYPERLINK("http://app2.cision.com/redir?s=9500000385402563", "https://www.wired.com/story/future-food-will-need-gmo-organic-hybrid/")	8270743	0	Medium	United States	Iowa	Boone	Main Search
2020-03-31	News	Slate	The Truth About GMOs	=HYPERLINK("http://app2.cision.com/redir?s=1056860365431", "https://slate.com/podcasts/slate-money/2020/03/slate-money-food-talks-gmos")	4281050	0	Medium	United States	New York	Brooklyn/New York	Main Search
2020-03-27	News	Yahoo News	The Agricultural Biotechnology Industry 2020: Emerging Technologies and Global Markets - ResearchAndMarkets.com	=HYPERLINK("http://app2.cision.com/redir?s=50000072888863", "https://news.yahoo.com/agricultural-biotechnology-industry-2020-emerging-101300758.html")	23900093	0	Medium	United States			Main Search
2020-03-26	News	Foreign Affairs	Golden Rice: The Imperiled Birth of a GMO Superfood	=HYPERLINK("http://app2.cision.com/redir?s=1064911948549", "https://www.foreignaffairs.com/reviews/capsule-review/2020-04-14/golden-rice-imperiled-birth-gmo-superfood")	709678	0	Low	United States	Florida	Tampa	Main Search
2020-03-18	News	CNET	GMOs: What they are, are they safe and which foods have them	=HYPERLINK("http://app2.cision.com/redir?s=9500000381209115", "https://www.cnet.com/news/gmos-what-they-are-are-they-safe-and-which-foods-have-them/#ftag=CADf328eec")	30378585	63	Medium	United States	California	San Francisco	Main Search
2020-03-18	News	CNET	GMOs: What they are, are they safe and which foods have them	=HYPERLINK("http://app2.cision.com/redir?s=8600001397951683", "https://www.cnet.com/health/nutrition/gmos-what-they-are-are-they-safe-and-which-foods-have-them/")	34395622	0	High	United States	California	San Francisco	Main Search
2020-03-17	News	EURACTIV	What is genetic engineering? A plea for a rational definition of what it is and what it isn't [Promoted content]	=HYPERLINK("http://app2.cision.com/redir?s=8600001396718252", "https://www.euractiv.com/section/agriculture-food/opinion/what-is-genetic-engineering-a-plea-for-a-rational-definition-of-what-it-is-and-what-it-isnt/")	624696	0	Medium	Belgium	Brussels	Bruxelles (Brussel)	Main Search
2020-03-12	News	Yahoo News	Are GMOs a threat?	=HYPERLINK("http://app2.cision.com/redir?s=1049788403620", "https://news.yahoo.com/gmos-threat-114736093.html")	23900093	0	Medium	United States			Main Search
2020-03-11	News	AllAfrica	Kenya: Commercial Growing of GMO Cotton Begins	=HYPERLINK("http://app2.cision.com/redir?s=8600001390412721", "https://allafrica.com/stories/202003110073.html")	310509	0	Low	United States	District of Columbia	Washington	Main Search
2020-03-10	News	Nation	Commercial growing of GMO cotton begins - Daily Nation	=HYPERLINK("http://app2.cision.com/redir?s=9500000378725194", "https://www.nation.co.ke/news/Commercial-growing-of-GMO-cotton-begins/1056-5484954-aih08w/index.html")	599708	13	Medium	Kenya	Nairobi		Main Search
2020-03-09	News	Forbes	Council Post: CRISPR: Its Potential And Concerns In The Genetic Engineering Field	=HYPERLINK("http://app2.cision.com/redir?s=9500000378479935", "https://www.forbes.com/sites/theyec/2020/03/09/crispr-its-potential-and-concerns-in-the-genetic-engineering-field/")	33287537	0	High	United States	New Jersey	Jersey City	Main Search
2020-03-03	News	The Sun	Supermarkets could be stocked with genetically modified food under future UK-US trade deal	=HYPERLINK("http://app2.cision.com/redir?s=8600001381293359", "https://www.thesun.co.uk/news/11085118/supermarkets-genetically-modified-food-us-trade-deal/")	14141578	0	Medium	United Kingdom	London, City of	London	Main Search
2020-03-02	News	Yahoo News	Genetic Engineering Cannot Save Humanity or Solve All of Our Problems	=HYPERLINK("http://app2.cision.com/redir?s=1046036649408", "https://news.yahoo.com/genetic-engineering-cannot-save-humanity-113000588.html")	23900093	0	Medium	United States			Main Search
2020-02-28	News	Financial Times	Letter: Investment in genetic engineering is essential to reaping its benefits	=HYPERLINK("http://app2.cision.com/redir?s=1044942442132", "https://www.ft.com/content/c1dd23c0-58c9-11ea-abe5-8e03987b7b20?FTCamp=engage/CAPI/webapp/Channel_Moreover//B2B")	5156173	0	Medium	United Kingdom	London, City of	London	Main Search
2020-02-26	News	NDTV Food	This Genetically Modified Lettuce May Help In Healing Bone Fracture	=HYPERLINK("http://app2.cision.com/redir?s=9500000375162726", "https://food.ndtv.com/news/this-genetically-modified-lettuce-may-help-in-healing-bone-fracture-2186041")	1017734	3	Medium	India	Delhi	New Delhi	Main Search
2020-02-26	News	Nature Research	Author Correction: A transgenic approach for controlling Lygus in cotton	=HYPERLINK("http://app2.cision.com/redir?s=1044324173751", "https://www.nature.com/articles/s41467-020-14789-w")	6669950	0	Medium	United Kingdom	London, City of	London	Main Search
2020-02-18	News	r.search.yahoo.com	Are GMOs (also) prohibited in the cinema?	=HYPERLINK("http://app2.cision.com/redir?s=8600001366706069", "https://r.search.yahoo.com/_ylt=AwrXgCPwmEtemXUArltoAQx.;_ylu=X3oDMTBzdmVvZmlwBGNvbG8DZ3ExBHBvcwMxMAR2dGlkAwRzZWMDc3I-/RV=2/RE=1582041456/RO=10/RU=https://fr.news.yahoo.com/ogm-interdits-au-ci	11809286	0	Medium	United States			Main Search
2020-02-13	News	CNBC	How the Impossible Burger is changing the debate over GMO foods	=HYPERLINK("http://app2.cision.com/redir?s=9500000371766459", "https://www.cnbc.com/2020/02/13/how-the-impossible-burger-is-changing-the-debate-over-gmo-foods.html")	17522727	2078	High	United States	New Jersey	Englewood Cliffs	Main Search
2020-02-13	News	The Washington Post	Good reasons not to eat genetically modified foods	=HYPERLINK("http://app2.cision.com/redir?s=9600000906055055", "https://www.washingtonpost.com/opinions/good-reasons-not-to-eat-genetically-modified-foods/2015/05/17/21c86198-fb26-11e4-a47c-e56f4db884ed_story.html?tid=lk_inline_manual_23&itid=lk_inline_man	23303811	0	Medium	United States	District of Columbia	Washington	Main Search
2020-02-12	News	EURACTIV	Fighting malnutrition: Golden Rice and the EU's GMO conundrum [Promoted content]	=HYPERLINK("http://app2.cision.com/redir?s=9500000371268461", "https://www.euractiv.com/section/agriculture-food/opinion/fighting-malnutrition-golden-rice-and-the-eus-gmo-conundrum/")	243184	0	Low	Belgium	Brussels	Bruxelles (Brussel)	Main Search
2020-02-10	News	Mashable India	These Genetically-Modified Moths Can Bring Down Crop Pest Populations	=HYPERLINK("http://app2.cision.com/redir?s=9600000902512894", "https://in.mashable.com/science/11288/these-genetically-modified-moths-can-bring-down-crop-pest-populations")	238786	0	Low	India	Maharashtra	Mumbai (ex Bombay)	Main Search
2020-02-10	News	EURACTIV	Italian minister: Unlike gene editing, GMOs belong to the past	=HYPERLINK("http://app2.cision.com/redir?s=8600001358432142", "https://www.euractiv.com/section/agriculture-food/news/italian-minister-unlike-gene-editing-gmos-belong-to-the-past/")	243184	11	Medium	Belgium	Brussels	Bruxelles (Brussel)	Main Search
2020-02-10	News	Yahoo News UK	To ban or not to ban? What future for pesticides and GMOs in the EU? (part 2)	=HYPERLINK("http://app2.cision.com/redir?s=1038577955835", "https://uk.news.yahoo.com/ban-not-ban-future-pesticides-140300088.html")	907579	0	Medium	United Kingdom	London, City of	London	Main Search
2020-02-10	News	Yahoo News	To ban or not to ban? What future for pesticides and GMOs in the EU? (part 2)	=HYPERLINK("http://app2.cision.com/redir?s=1038578070782", "https://news.yahoo.com/ban-not-ban-future-pesticides-140300088.html")	16353724	0	Medium	United States			Main Search
2020-02-10	News	Yahoo News	To ban or not to ban? What future for pesticides and GMOs in the EU? (part 1)	=HYPERLINK("http://app2.cision.com/redir?s=1038575228156", "https://news.yahoo.com/ban-not-ban-future-pesticides-134939322.html")	16353724	0	Medium	United States			Main Search
2020-02-10	News	Yahoo News UK	To ban or not to ban? What future for pesticides and GMOs in the EU? (part 1)	=HYPERLINK("http://app2.cision.com/redir?s=1038575091790", "https://uk.news.yahoo.com/ban-not-ban-future-pesticides-134939322.html")	907579	0	Medium	United Kingdom	London, City of	London	Main Search
2020-02-07	News	Reuters UK	France must put gene-edited crops under GMO rules this year - court	=HYPERLINK("http://app2.cision.com/redir?s=9500000370200580", "https://uk.reuters.com/article/uk-france-gmo/france-must-put-gene-edited-crops-under-gmo-rules-this-year-court-idUKKBN2012I9?feedType=RSS&feedName=worldNews&utm_source=feedburner&utm_medium=fe	553557	0	Low	United Kingdom	London, City of	London	Main Search
2020-02-07	News	Yahoo News UK	France must put gene-edited crops under GMO rules this year - court	=HYPERLINK("http://app2.cision.com/redir?s=1037789631156", "https://uk.news.yahoo.com/france-must-put-gene-edited-200652028.html")	907579	0	Medium	United Kingdom	London, City of	London	Main Search
2020-02-07	News	Reuters	France must put gene-edited crops under GMO rules this year: court	=HYPERLINK("http://app2.cision.com/redir?s=9500000370201356", "https://www.reuters.com/article/us-france-gmo/france-must-put-gene-edited-crops-under-gmo-rules-this-year-court-idUSKBN2012ID?feedType=RSS&feedName=environmentNews&utm_source=feedburner&utm_me	10425657	0	Medium	United States	New York	New York	Main Search
2020-02-07	News	Yahoo News	France must put gene-edited crops under GMO rules this year - court	=HYPERLINK("http://app2.cision.com/redir?s=1037788114512", "https://news.yahoo.com/france-must-put-gene-edited-200652028.html")	16353724	0	Medium	United States			Main Search
2020-02-07	News	Reuters Africa	France must put gene-edited crops under GMO rules this year - court	=HYPERLINK("http://app2.cision.com/redir?s=1037788039809", "https://af.reuters.com/article/worldNews/idAFKBN2012I9")	48002	0	Low	South Africa	Gauteng	Johannesburg	Main Search
2020-02-05	News	EURACTIV	'New GMOs': Kyriakides gets off on wrong foot with biased consultation	=HYPERLINK("http://app2.cision.com/redir?s=9500000369404162", "https://www.euractiv.com/section/agriculture-food/opinion/new-gmos-kyriakides-gets-off-on-wrong-foot-with-biased-consultation/")	243184	55	Medium	Belgium	Brussels	Bruxelles (Brussel)	Main Search
2020-02-03	News	Mashable India	Genetically Engineered Bacteria To Protect Bees From Pests And Viruses	=HYPERLINK("http://app2.cision.com/redir?s=9500000368742225", "https://in.mashable.com/science/11044/genetically-engineered-bacteria-to-protect-bees-from-pests-and-viruses")	238786	2	Low	India	Maharashtra	Mumbai (ex Bombay)	Main Search
2020-02-01	News	IOL News	Zimbabwe lifts ban on genetically modified corn imports to avert famine	=HYPERLINK("http://app2.cision.com/redir?s=1035547352740", "https://www.iol.co.za/business-report/international/zimbabwe-lifts-ban-on-genetically-modified-corn-imports-to-avert-famine-41812125")	991683	2	Medium	South Africa	Western Cape	Cape Town	Main Search
2020-01-31	News	Science Daily	Efficient cryopreservation of genetically modified rat spermatozoa	=HYPERLINK("http://app2.cision.com/redir?s=1036936228004", "https://www.sciencedaily.com/releases/2020/01/200131114743.htm")	2831084	0	Medium	United States	Maryland	Rockville	Main Search
2020-01-31	News	city-press.news24.com	Zimbabwe lifts ban on imports of genetically modified mealies	=HYPERLINK("http://app2.cision.com/redir?s=1035210907464", "https://city-press.news24.com/Business/zimbabwe-lifts-ban-on-imports-of-genetically-modified-mealies-20200131")	195448	0	Low	South Africa	Western Cape	Cape Town	Main Search
2020-01-31	News	TIME	Zimbabwe Lifts Ban on Genetically Modified Corn Imports to Avert Famine	=HYPERLINK("http://app2.cision.com/redir?s=1035084598404", "https://time.com/5775168/zimbabwe-genetically-modified-corn-famine/")	8446991	43	Medium	United States	New York	New York	Main Search
2020-01-30	News	Science	Genetically engineered moths can knock down crop pests, but will they take off?	=HYPERLINK("http://app2.cision.com/redir?s=9500000367840730", "https://www.sciencemag.org/news/2020/01/genetically-engineered-moths-can-knock-down-crop-pests-will-they-take")	2538548	0	Medium	United States	District of Columbia	Washington	Main Search
2020-01-29	News	The Indian Express	Agricultural biotechnology: Gene Editing versus Gene Modification	=HYPERLINK("http://app2.cision.com/redir?s=1034526833352", "https://indianexpress.com/article/india/agricultural-biotechnology-gene-editing-versus-gene-modification-6241892/")	4740912	0	Medium	India	Uttar Pradesh	Dadri ICD/Noida	Main Search
2020-01-29	News	Newsweek	Genetically Engineered Male Moths Released into Wild to Wipe Out Females	=HYPERLINK("http://app2.cision.com/redir?s=9500000367514105", "https://www.newsweek.com/genetically-engineered-moths-wild-wipe-out-females-1484618")	8374368	18	Medium	United States			Main Search
2020-01-29	News	CNN	Genetically engineered moths could be crop protection solution - CNN	=HYPERLINK("http://app2.cision.com/redir?s=8600001346503455", "https://edition.cnn.com/2020/01/29/us/genetically-engineered-moths-crop-protection-study-scn/index.html")	16712539	0	Medium	United States	District of Columbia	Washington	Main Search
2020-01-20	News	Forbes	Surprise! Here Are 12 Organic Foods That Are Transgenic GMOs	=HYPERLINK("http://app2.cision.com/redir?s=1031321356482", "https://www.forbes.com/sites/stevensalzberg/2020/01/20/surprise-here-are-12-organic-foods-that-are-transgenic-gmos/")	25547982	0	Medium	United States	New Jersey	Jersey City	Main Search
2020-01-19	News	ft.com	Become an FT subscriber to read: EU trade data flows are becoming the new GMOs	=HYPERLINK("http://app2.cision.com/redir?s=9600000876343770", "http://ft.com/content/9da22968-d8ee-11e7-a039-c64b1c09b482")	4461359	71	Medium	United Kingdom			Main Search
2020-01-08	News	Newsweek	SCIENCE AND TECHNOLOGY: GMO trees donâ€™t release destructive gas	=HYPERLINK("http://app2.cision.com/redir?s=9500000361708281", "https://www.newsweek.com/genetically-modified-trees-climate-change-air-quality-1480962")	8374368	0	Medium	United States			Main Search
2020-01-04	News	AllAfrica	East Africa: Kenya Approves GMO Cotton	=HYPERLINK("http://app2.cision.com/redir?s=1026306473647", "https://allafrica.com/stories/202001040136.html")	295732	17	Medium	South Africa			Main Search
2020-01-04	News	Daily Monitor	Kenya approves gmo cotton	=HYPERLINK("http://app2.cision.com/redir?s=8600001321245275", "https://www.monitor.co.ug/Magazines/Farming/Kenya-approves-gmo-cotton/689860-5406902-84abbr/index.html")	94442	0	Low	United States			Main Search
2019-12-30	News	Reuters	China plans to issue GMO safety certificates for soybean and corn	=HYPERLINK("http://app2.cision.com/redir?s=1024913018543", "https://in.reuters.com/article/us-china-gmo-crops/china-plans-to-issue-gmo-safety-certificates-for-soybean-and-corn-idINKBN1YY0MO")	180532	0	Low	India	Delhi	New Delhi	Main Search
2019-12-30	News	Reuters UK	China plans to issue GMO safety certificates for soybean and corn	=HYPERLINK("http://app2.cision.com/redir?s=1024912032485", "https://uk.reuters.com/article/us-china-gmo-crops/china-plans-to-issue-gmo-safety-certificates-for-soybean-and-corn-idUKKBN1YY0MO")	501568	0	Low	United Kingdom	London, City of	London	Main Search
2019-12-30	News	Reuters Africa	China plans to issue GMO safety certificates for soybean and corn	=HYPERLINK("http://app2.cision.com/redir?s=1024905935003", "https://af.reuters.com/article/commoditiesNews/idAFB9N289045")	53440	0	Low	South Africa	Gauteng	Johannesburg	Main Search
2019-12-30	News	Reuters	China approves two genetically modified crops from U.S. for import, renews 10 others	=HYPERLINK("http://app2.cision.com/redir?s=1024827317332", "https://in.reuters.com/article/china-gmo/china-approves-two-genetically-modified-crops-from-u-s-for-import-renews-10-others-idINKBN1YY051?feedType=RSS&feedName=businessNews&utm_source=feedburner&	180532	0	Low	India	Delhi	New Delhi	Main Search
2019-12-30	News	Reuters	China approves two genetically modified crops from U.S. for import, renews 10 others	=HYPERLINK("http://app2.cision.com/redir?s=9500000359636989", "https://www.reuters.com/article/us-china-gmo/china-approves-two-genetically-modified-crops-from-u-s-for-import-renews-10-others-idUSKBN1YY04Z")	8502063	0	Medium	United States	New York	New York	Main Search
2019-12-30	News	Reuters Africa	China approves 2 genetically modified crops from U.S. for import, renews 10 others	=HYPERLINK("http://app2.cision.com/redir?s=1024827682572", "https://af.reuters.com/article/commoditiesNews/idAFB9N28L01W")	53440	0	Low	South Africa	Gauteng	Johannesburg	Main Search
2019-12-30	News	Reuters	China approves 2 genetically modified crops from U.S. for import, renews 10 others	=HYPERLINK("http://app2.cision.com/redir?s=1024827313023", "https://in.reuters.com/article/china-gmo/china-approves-2-genetically-modified-crops-from-us-for-import-renews-10-others-idINB9N28L01W")	180532	0	Low	India	Delhi	New Delhi	Main Search
2019-12-30	News	Reuters UK	China approves 2 genetically modified crops from U.S. for import, renews 10 others	=HYPERLINK("http://app2.cision.com/redir?s=1024826563131", "https://uk.reuters.com/article/china-gmo/china-approves-2-genetically-modified-crops-from-us-for-import-renews-10-others-idUKB9N28L01W")	501568	0	Low	United Kingdom	London, City of	London	Main Search
2019-12-23	News	Daily Mail	New genetically-modified 'urban' tomatoes that ripen in compact bunches like grapes can be grown on the roofs of skyscrapers â€” or even in space	=HYPERLINK("http://app2.cision.com/redir?s=50000069307333", "https://www.dailymail.co.uk/sciencetech/article-7822085/New-genetically-modified-urban-tomatoes-ripen-compact-bunches-like-grapes.html")	22656893	0	Medium	United Kingdom	London, City of	London	Main Search
2019-12-21	News	THISDAYLIVE	How Plant Breeding Innovation is Different from GMO and how PBI can improve food security in Africa - THISDAYLIVE	=HYPERLINK("http://app2.cision.com/redir?s=9500000357920686", "https://www.thisdaylive.com/index.php/2019/12/21/how-plant-breeding-innovation-is-different-from-gmo-and-how-pbi-can-improve-food-security-in-africa/")	64211	1	Low	Nigeria	Lagos		Main Search
2019-12-20	News	Nation	Uncertainty over GMO ban as Cabinet okays BT cotton - Daily Nation	=HYPERLINK("http://app2.cision.com/redir?s=9500000357704497", "https://www.nation.co.ke/news/Uncertainty-over-GMO-ban-BT-cotton/1056-5392502-i0a5a0z/index.html")	425271	1	Medium	Kenya	Nairobi		Main Search
2019-12-20	News	Forbes	How A Decade Of GMO Controversy Changed The Dialogue About Food	=HYPERLINK("http://app2.cision.com/redir?s=1022530514928", "https://www.forbes.com/sites/jennysplitter/2019/12/20/how-a-decade-of-gmo-controversy-changed-the-dialogue-about-food/")	26968104	54	High	United States	New Jersey	Jersey City	Main Search
2019-12-20	News	AllAfrica	Kenya: Uncertainty Over GMO Ban As Cabinet Okays Bt Cotton	=HYPERLINK("http://app2.cision.com/redir?s=9500000358006728", "https://allafrica.com/stories/201912210154.html")	259452	0	Low	South Africa			Main Search
2019-12-19	News	Business Daily	Uncertainty over GMO ban as Cabinet okays BT cotton	=HYPERLINK("http://app2.cision.com/redir?s=1022260483421", "https://www.businessdailyafrica.com/economy/Uncertainty-over-GMO-ban-as-Cabinet-okays-BT-cotton/3946234-5392272-qtsr6/index.html")	152843	0	Low	Kenya	Nairobi		Main Search
2019-12-19	News	Vanguard	GMOs: MBMA plans new rules, guidelines to regulate modern biotechnology	=HYPERLINK("http://app2.cision.com/redir?s=1022244029903", "https://www.vanguardngr.com/2019/12/gmos-mbma-plans-new-rules-guidelines-to-regulate-modern-biotechnology/")	155249	2	Medium	Nigeria	Lagos		Main Search
2019-12-19	News	The Star	Cabinet approves commercial farming of GMO cotton	=HYPERLINK("http://app2.cision.com/redir?s=50000068976601", "https://www.the-star.co.ke/news/2019-12-19-cabinet-approves-commercial-farming-of-gmo-cotton/")	300223	0	Low	Kenya	Nairobi		Main Search
2019-12-19	News	Forbes	Amway BrandVoice: Whatâ€™s The Real Difference Between Organic And GMO?	=HYPERLINK("http://app2.cision.com/redir?s=1022274427045", "https://www.forbes.com/sites/amway/2019/12/19/whats-the-real-difference-between-organic-and-gmo/")	26968104	0	High	United States	New Jersey	Jersey City	Main Search
2019-12-16	News	AllAfrica	Nigeria Releases First Transgenic Crop - Cowpea Resistant to Pod Borers	=HYPERLINK("http://app2.cision.com/redir?s=8600001304820976", "https://allafrica.com/stories/201912160529.html")	259452	0	Low	South Africa			Main Search
2019-12-14	News	Daily Monitor	GMOs can reduce food insecurity	=HYPERLINK("http://app2.cision.com/redir?s=8600001302708393", "https://www.monitor.co.ug/uganda/magazines/farming/gmos-can-reduce-food-insecurity-3226020")	71818	0	Low	United States			Main Search
2019-12-13	News	Nature Research	Immunity to Influenza is dependent on MHC II polymorphism: study with 2 HLA transgenic strains	=HYPERLINK("http://app2.cision.com/redir?s=1020249077556", "https://www.nature.com/articles/s41598-019-55503-1")	6773379	0	Medium	United Kingdom	London, City of	London	Main Search
2019-12-10	News	Vanguard	HOMEF raises alarm over permit for Genetically Modified Maize in Nigeria	=HYPERLINK("http://app2.cision.com/redir?s=9500000355200365", "https://www.vanguardngr.com/2019/12/homef-raises-alarm-over-permit-for-genetically-modified-maize-in-nigeria/")	155249	21	High	Nigeria	Lagos		Main Search
2019-12-10	News	Yahoo News	$125 million for Inscripta may usher in the next wave of genetic engineering	=HYPERLINK("http://app2.cision.com/redir?s=1019190014455", "https://news.yahoo.com/125-million-inscripta-may-usher-130148074.html")	16605437	0	Medium	United States			Main Search
2019-12-10	News	Yahoo News UK	$125 million for Inscripta may usher in the next wave of genetic engineering	=HYPERLINK("http://app2.cision.com/redir?s=1019190717290", "https://uk.news.yahoo.com/125-million-inscripta-may-usher-130148074.html")	824245	0	Medium	United Kingdom	London, City of	London	Main Search
2019-12-10	News	Yahoo Entertainment	$125 million for Inscripta may usher in the next wave of genetic engineering	=HYPERLINK("http://app2.cision.com/redir?s=1019190712521", "https://www.yahoo.com/lifestyle/125-million-inscripta-may-usher-130148074.html")	159759515	0	Medium	United States	California	Sunnyvale	Main Search
2019-12-09	News	CBS News	The complicated ethics of genetic engineering	=HYPERLINK("http://app2.cision.com/redir?s=1018660946297", "https://www.cbsnews.com/news/george-church-the-complicated-ethics-of-genetic-engineering-60-minutes-2019-12-08/?intcid=CNI-00-10aaa3b")	9751678	54	High	United States	New York	New York	Main Search
2019-12-09	News	CBS News	The complicated ethics of genetic engineering	=HYPERLINK("http://app2.cision.com/redir?s=1018653758755", "https://www.cbsnews.com/video/the-complicated-ethics-of-genetic-engineering/")	10352184	1	Medium	United States	New York	New York	Main Search
2019-12-01	News	Vanguard	Nigeria not ready for GMOsâ€”Nnimmo Bassey	=HYPERLINK("http://app2.cision.com/redir?s=1016257177259", "https://www.vanguardngr.com/2019/12/nigeria-not-ready-for-gmos-nnimmo-bassey/")	195940	0	Medium	Nigeria	Lagos		Main Search

## Sheet: First Round Articles
1	2	3	4	5	6	7	8
2021-05-27	North America	USA	ABC News	Genetically modified salmon head to U.S. dinner plates	https://abcnews.go.com/Business/wireStory/genetically-modified-salmon-head-us-dinner-plates-77948856	9851037	Main Search
2019-12-16	Africa	Pan-Africa	AllAfrica	Nigeria Releases First Transgenic Crop - Cowpea Resistant to Pod Borers	https://allafrica.com/stories/201912160529.html	259452	Main Search
2019-12-20	Africa	Pan-Africa	AllAfrica	Kenya: Uncertainty Over GMO Ban As Cabinet Okays Bt Cotton	https://allafrica.com/stories/201912210154.html	259452	Main Search
2020-03-11	Africa	Pan-Africa	AllAfrica	Kenya: Commercial Growing of GMO Cotton Begins	https://allafrica.com/stories/202003110073.html	310509	Main Search
2020-08-31	Africa	Pan-Africa	AllAfrica	Burkina Faso: How Power Shaped the 'Success Story' of Genetically Modified Cotton in Burkina Faso	https://allafrica.com/stories/202008310172.html	335926	Main Search
2020-11-23	Africa	Pan-Africa	AllAfrica	Nigeria: Genetically Modified Crops - the Myth and Reality	https://allafrica.com/stories/202011230220.html	341095	Main Search
2020-12-08	Africa	Pan-Africa	AllAfrica	Nigeria Among Six African Countries Leading in Genetically Modified Crop Adoption	https://allafrica.com/stories/202012080039.html	341095	Main Search
2020-12-30	Africa	Pan-Africa	AllAfrica	Nigeria: Dangers, Benefits of Genetically Modified Foods (II)	https://allafrica.com/stories/202012300225.html	361535	Main Search
2021-03-14	Africa	Pan-Africa	AllAfrica	Kenya: Women, Not GMO, Hold Key	https://allafrica.com/stories/202103150784.html	187775	Main Search
2021-04-27	Africa	Pan-Africa	AllAfrica	Nigeria Should Carry Out More Research On Safety, Benefits of Genetically Modified Organisms	https://allafrica.com/stories/202104270510.html	161347	Main Search
2021-07-29	Africa	Pan-Africa	AllAfrica	Nigeria: Genetically-Modified Crops Key to Nigeria's Food Security, Govt Says	https://allafrica.com/stories/202107300038.html	144704	Main Search
2021-10-10	Africa	Pan-Africa	AllAfrica	Nigeria Grants Approval for Genetically Modified Maize	https://allafrica.com/stories/202110110017.html	230876	Main Search
2021-10-11	Africa	Pan-Africa	AllAfrica	Nigerians Kick As Govt Approves Genetically Modified Maize	https://allafrica.com/stories/202110120012.html	230876	Main Search
2021-07-30	Africa	Pan-Africa	AllAfrica	Genetically-Modified Crops Key to Nigeria's Food Security? - allAfrica.com	https://allafrica.com/view/group/main/main/id/00078964.html	144704	Main Search
2020-12-15	North America	USA	AP	Regulators OK genetically modified pig	https://apnews.com/61789fc6eeb4999a314922f9ab73c18e	8275592	Main Search
2021-05-27	North America	USA	AP	Genetically modified salmon head to U.S. dinner plates	https://apnews.com/a4ef4f24801f62ac65918e4560d7eb8a	5957996	Main Search
2021-05-27	North America	USA	AP	Genetically modified salmon head to U.S. dinner plates	https://apnews.com/article/whole-foods-market-inc-lifestyle-health-coronavirus-pandemic-technology-a4ef4f24801f62ac65918e4560d7eb8a	5957996	Main Search
2020-07-04	North America	USA	AP	Indiana farm touts genetically modified, fast-growing salmon	https://apnews.com/d724b22c3c030266498f2efa72bd730e	6049410	Main Search
2021-04-29	North America	USA	AP	EU study: GMO laws needs overhaul; environmentalists protest	https://apnews.com/eb00423180728984240b7056335c1104	6451516	Main Search
2020-01-29	North America	USA	CNN	Genetically engineered moths could be crop protection solution - CNN	https://edition.cnn.com/2020/01/29/us/genetically-engineered-moths-crop-protection-study-scn/index.html	16712539	Main Search
2020-02-26	South Asia	India	NDTV Food	This Genetically Modified Lettuce May Help In Healing Bone Fracture	https://food.ndtv.com/news/this-genetically-modified-lettuce-may-help-in-healing-bone-fracture-2186041	1017734	Main Search
2021-10-19	North America	USA	Fortune	Once wary of GMOs, China is now leading in gene-edited seeds	https://fortune.com/2021/10/19/syngenta-ceo-erik-fyrwald-gmo-china-fortune-global-500-summit/	2760604	Main Search
2021-05-31	Africa	Nigeria	Punch Healthwise	'Scientists researching safety of genetically modified foods' - Healthwise	https://healthwise.punchng.com/scientists-researching-safety-of-genetically-modified-foods/	2112	Main Search
2020-12-15	South Asia	India	IANS	US FDA approves genetically modified pigs for food, therapeutics	https://ians.in/index.php?param=news/C-1-1304703	7806	Main Search
2020-02-10	South Asia	India	Mashable India	These Genetically-Modified Moths Can Bring Down Crop Pest Populations	https://in.mashable.com/science/11288/these-genetically-modified-moths-can-bring-down-crop-pest-populations	238786	Main Search
2020-10-08	South Asia	India	Reuters India	Exclusive: Argentina first country to approve GMO wheat	https://in.reuters.com/article/argentina-wheat-bioceres/exclusive-argentina-first-country-to-approve-gmo-wheat-idUSKBN26T0C8	273949	Main Search
2021-08-25	South Asia	India	The Indian Express	Farmer outfits criticise decision to import genetically modified soyameal, poultry industry says move comes too late	https://indianexpress.com/article/cities/pune/farmer-outfits-criticise-decision-to-import-genetically-modified-soyameal-7470949/	5783394	Main Search
2021-08-13	South Asia	India	The Indian Express	In a first, India set to import 15 lakh tonnes of genetically modified soyameal	https://indianexpress.com/article/india/in-a-first-india-set-to-import-15-lakh-tonnes-of-genetically-modified-soyameal-7451542/	5769855	Main Search
2020-07-27	Africa	Nigeria	Leadership	Science Communication As Tonic For Agricultural Biotechnology	https://leadership.ng/2020/07/28/science-communication-as-tonic-for-agricultural-biotechnology/	10021	Main Search
2020-08-06	Africa	Nigeria	Leadership	GMO, Safety And Food Security In Africa	https://leadership.ng/2020/08/07/gmo-safety-and-food-security-in-africa/	10021	Main Search
2020-08-12	Africa	Nigeria	Leadership	Nigeria: The Scare Of GMO Foods	https://leadership.ng/2020/08/13/nigeria-the-scare-of-gmo-foods/	13334	Main Search
2020-08-27	Africa	Nigeria	Leadership	First GMO In Nigeria: Pod Borer Resistant Cowpea	https://leadership.ng/2020/08/28/first-gmo-in-nigeria-pod-borer-resistant-cowpea/	13334	Main Search
2021-11-27	Africa	Nigeria	Leadership	Expert Allays Fears Over Safety Of GMOs	https://leadership.ng/expert-allays-fears-over-safety-of-gmos/	31455	Main Search
2021-10-10	Africa	Nigeria	Leadership	Nigerians Kick As FG Approves Genetically Modified Maize	https://leadership.ng/nigerians-kick-as-fg-approves-genetically-modified-maize/	23610	Main Search
2021-04-27	Africa	Nigeria	Leadership	Nigeria Should Carry Out More Research On Safety, Benefits Of Genetically Modified Organisms	https://leadership.ng/nigeria-should-carry-out-more-research-on-safety-benefits-of-genetically-modified-organisms-2/	15179	Main Search
2021-05-05	Africa	Nigeria	Leadership	No GMO Fruits, Beans In Nigeria Markets â€“ NBMA	https://leadership.ng/no-gmo-fruits-beans-in-nigeria-markets-nbma/	15179	Main Search
2020-12-15	North America	USA	Markets Insider	The FDA has approved the first genetically modified pig for people with meat allergies	https://markets.businessinsider.com/news/stocks/genetically-modified-pig-approved-fda-human-consumption-meat-allergies-2020-12-1029895510	2430739	Main Search
2021-10-08	North America	USA	Yahoo News	Bayer blasts 'unscientific' rejection by Mexican regulator of GMO corn permit	https://news.yahoo.com/bayer-blasts-unscientific-rejection-mexican-204350949.html	23072041	Main Search
2021-04-29	North America	USA	Yahoo News	EU study: GMO laws needs overhaul; environmentalists protest	https://news.yahoo.com/eu-study-gmo-laws-needs-134651269.html	22163495	Main Search
2020-12-22	North America	USA	Yahoo News	Genetically Modified Pigs Might Save Your Life	https://news.yahoo.com/genetically-modified-pigs-might-save-222200384.html	24723922	Main Search
2021-05-27	North America	USA	Yahoo News	Genetically modified salmon head to U.S. dinner plates	https://news.yahoo.com/genetically-modified-salmon-head-us-203523173.html	22516869	Main Search
2021-01-03	North America	USA	Yahoo News	Mexico Farm Lobby Blasts Ban on GMO Corn; Organic Growers Welcome It	https://news.yahoo.com/mexico-farm-lobby-blasts-ban-023705457.html	24723922	Main Search
2021-02-20	North America	USA	Yahoo News	Mexico Pressing Ahead With GMO Corn, Glyphosate Bans, Says Key Official	https://news.yahoo.com/mexico-pressing-ahead-gmo-corn-183221772.html	22868731	Main Search
2020-08-26	North America	USA	Yahoo News	How Real Is Genetic Engineering in Sci-Fi?	https://news.yahoo.com/real-genetic-engineering-sci-fi-193500583.html	21581746	Main Search
2021-07-23	AUS & NZ	New Zealand	Yahoo News New Zealand	Philippines approves GMO 'golden rice' for commercial production	https://nz.news.yahoo.com/philippines-approves-gmo-golden-rice-080058998.html	77452	Main Search
2021-01-11	South Asia	Phillipines	Yahoo Phillipines	China to approve further domestic GMO corn, soy crop varieties	https://ph.news.yahoo.com/china-approve-further-domestic-gmo-105217867.html	212959	Main Search
2021-07-23	South Asia	Phillipines	Yahoo Phillipines	Philippines approves GMO 'golden rice' for commercial production	https://ph.news.yahoo.com/philippines-approves-gmo-golden-rice-080058358.html	570979	Main Search
2020-12-15	South Asia	Phillipines	Yahoo Phillipines	US Regulators OK Genetically Modified Pig for Food, Drugs	https://ph.news.yahoo.com/us-regulators-ok-genetically-modified-212645658.html	195240	Main Search
2020-09-04	North America	USA	Quartz	How the â€œsuccess storyâ€ of genetically modified cotton in Burkina Faso fell apart	https://qz.com/africa/1900035/the-lie-of-monsantos-genetically-modified-cotton-in-burkina-faso/	2720937	Main Search
2021-01-11	South Asia	Singapore	Yahoo News Singapore	China to approve further domestic GMO corn, soy crop varieties	https://sg.news.yahoo.com/china-approve-further-domestic-gmo-105217867.html	402510	Main Search
2021-03-27	North America	USA	The Hill	US should challenge Mexico's ban on glyphosate and genetically-modified corn at the WTO	https://thehill.com/opinion/international/545219-us-should-challenge-mexicos-ban-on-glyphosate-and-genetically-modified	4726053	Main Search
2020-10-25	South Asia	India	The Times of India	Farmers against field trials of genetically-modified brinjal	https://timesofindia.indiatimes.com/city/coimbatore/farmers-against-field-trials-of-genetically-modified-brinjal/articleshow/78850337.cms	9164129	Main Search
2021-07-02	South Asia	India	The Times of India	Sharad Pawar backs genetically modified crops | Kolhapur News - Times of India	https://timesofindia.indiatimes.com/city/kolhapur/sharad-pawar-backs-gm-crops/articleshow/84043303.cms	10102795	Main Search
2021-03-24	South Asia	India	The Times of India	Govt junks plan to allow trials of Bt brinjal, other transgenic crops	https://timesofindia.indiatimes.com/india/govt-junks-plan-to-allow-trials-of-bt-brinjal-other-transgenic-crops/articleshow/81661294.cms	8481179	Main Search
2020-09-03	South Asia	India	The Times of India	Govt nod for field trials of two indigenous types of genetically modified brinjal	https://timesofindia.indiatimes.com/india/govt-nod-for-field-trials-of-two-indigenous-types-of-genetically-modified-brinjal/articleshow/77901442.cms	9772179	Main Search
2020-10-07	Europe	UK	Reuters UK	EXCLUSIVE-Argentina to approve Bioceres drought resistant GMO wheat -government document	https://uk.reuters.com/article/argentina-wheat-bioceres/exclusive-argentina-to-approve-bioceres-drought-resistant-gmo-wheat-government-document-idUKL1N2GY1ZN	760319	Main Search
2020-02-07	Europe	UK	Reuters UK	France must put gene-edited crops under GMO rules this year - court	https://uk.reuters.com/article/uk-france-gmo/france-must-put-gene-edited-crops-under-gmo-rules-this-year-court-idUKKBN2012I9?feedType=RSS&feedName=worldNews&utm_source=feedburner&utm_medium=fe	553557	Main Search
2020-10-07	Europe	UK	Reuters UK	Exclusive: Argentina to become first country to commercially approve GMO wheat	https://uk.reuters.com/article/us-argentina-wheat-bioceres-exclusive/exclusive-argentina-to-become-first-country-to-commercially-approve-gmo-wheat-idUSKBN26S3EL	760319	Main Search
2020-09-14	South Asia	India	Ani News	Swadeshi Jagran Manch writes to PM requesting halt to field trials of genetically modified brinjal	https://www.aninews.in/news/national/general-news/swadeshi-jagran-manch-writes-to-pm-requesting-halt-to-field-trials-of-genetically-modified-brinjal20200914232829	147985	Main Search
2021-09-30	Europe	UK	BBC News	Current uses of genetic engineering	https://www.bbc.co.uk/bitesize/guides/zsg6v9q/revision/5	25336597	Main Search
2021-09-30	Europe	UK	BBC News	Potential benefits and risks of genetic engineering	https://www.bbc.co.uk/bitesize/guides/zsg6v9q/revision/7	25336597	Main Search
2021-07-06	Europe	UK	BBC News	Genetically-engineered pigs to be reared to fight disease	https://www.bbc.co.uk/news/uk-scotland-edinburgh-east-fife-57736378	26953777	Main Search
2021-11-11	North America	USA	Bloomberg	Genetically Modified Wheat Gets a Boost With Brazil Approval	https://www.bloomberg.com/news/articles/2021-11-11/brazil-clears-genetically-modified-wheat-developed-by-bioceres	12847216	Main Search
2021-11-25	North America	USA	Bloomberg	Will China Makes Its Peace With GMOs?	https://www.bloomberg.com/opinion/articles/2021-11-25/will-china-makes-its-peace-with-gmos	13268184	Main Search
2021-11-16	Africa	Kenya	Business Daily	High-yielding GMO cotton wins over Tana River farmers	https://www.businessdailyafrica.com/bd/data-hub/high-yielding-gmo-cotton-wins-tana-river-farmers-3619944	108114	Main Search
2021-09-23	Africa	Kenya	Business Daily	State rules out GMO maize imports to tame cost of animal feeds	https://www.businessdailyafrica.com/bd/economy/state-rules-out-gmo-maize-imports-tame-cost-of-animal-feeds-3559384	118298	Main Search
2021-02-26	Africa	Kenya	Business Daily	Cabinet GMO maize verdict expected June as trials end	https://www.businessdailyafrica.com/bd/markets/commodities/cabinet-gmo-maize-verdict-june-as-trials-end-3304394	112879	Main Search
2021-10-26	Africa	Kenya	Business Daily	Feed millers push for GMO imports to cut rising costs	https://www.businessdailyafrica.com/bd/markets/market-news/feed-millers-push-gmo-imports-cut-rising-costs-3595720	108114	Main Search
2021-07-06	Africa	Kenya	Business Daily	Feeds makers want ban on yellow GMO maize lifted	https://www.businessdailyafrica.com/bd/news/counties/feeds-makers-want-yellow-gmo-maize-lifted-3461958	113470	Main Search
2021-06-23	Africa	Kenya	Business Daily	Kenya approves GMO cassava for farming after years of research	https://www.businessdailyafrica.com/bd/news/kenya-approves-gmo-cassava-for-farming-after-years-of-research-3448024	113470	Main Search
2020-12-15	North America	USA	Business Insider	The FDA has approved the first genetically modified pig for people with meat allergies	https://www.businessinsider.com/genetically-modified-pig-approved-fda-human-consumption-meat-allergies-2020-12	28177994	Main Search
2020-12-15	North America	USA	Chron	US Regulators OK Genetically Modified Pig for Food, Drugs	https://www.chron.com/news/article/US-regulators-OK-genetically-modified-pig-for-15803995.php	12797497	Main Search
2020-02-13	North America	USA	CNBC	How the Impossible Burger is changing the debate over GMO foods	https://www.cnbc.com/2020/02/13/how-the-impossible-burger-is-changing-the-debate-over-gmo-foods.html	17522727	Main Search
2020-03-18	North America	USA	CNET	GMOs: What they are, are they safe and which foods have them	https://www.cnet.com/health/nutrition/gmos-what-they-are-are-they-safe-and-which-foods-have-them/	34395622	Main Search
2020-03-18	North America	USA	CNET	GMOs: What they are, are they safe and which foods have them	https://www.cnet.com/news/gmos-what-they-are-are-they-safe-and-which-foods-have-them/#ftag=CADf328eec	30378585	Main Search
2021-05-22	Europe	UK	Daily Mail	No more annoying pips! Seedless lemons hit supermarket shelves for the first time (and they're not genetically modified)	https://www.dailymail.co.uk/news/article-9606639/Seedless-lemons-hit-supermarket-shelves-time-theyre-not-genetically-modified.html?ito=1490&ns_campaign=1490&ns_mchannel=rss	17932324	Main Search
2021-07-31	Europe	UK	Daily Mail	Meet the neigh-baas: Farmers get the green light to build outbuilding for 1,000 genetically modified sheep next to Wayne Rooney's Â£20million Cheshire mansion	https://www.dailymail.co.uk/news/article-9847631/Wayne-Rooneys-farmer-neighbours-green-light-build-outbuilding-1-000-sheep.html	17786227	Main Search
2021-09-27	Europe	UK	Daily Mail	Fancy a lab-grown latte? Scientists create first-ever genetically engineered coffee that 'smells and tastes like the real thing'	https://www.dailymail.co.uk/sciencetech/article-10032543/Scientists-create-genetically-engineered-coffee.html	18883709	Main Search
2020-12-15	Europe	UK	Daily Mail	FDA approves the use of genetically engineered animals as both food and for medical purposes for the FIRST time: Modified PIGS can be used as transplants to help tick bite patients with Alpha-gal syndrome	https://www.dailymail.co.uk/sciencetech/article-9056053/FDA-approves-genetically-engineered-animals-food-medical-purposes-time.html?ns_mchannel=rss&ns_campaign=1490&ito=1490	24070493	Main Search
2021-09-27	Europe	UK	Daily Mail	Brazil's Abitrigo says millers won't buy GMO wheat from Argentina	https://www.dailymail.co.uk/wires/reuters/article-10034763/Brazils-Abitrigo-says-millers-wont-buy-GMO-wheat-Argentina.html	18883709	Main Search
2021-10-08	Europe	UK	Daily Mail	Mexico denies permit for new GMO corn variety, first time ever	https://www.dailymail.co.uk/wires/reuters/article-10074245/Mexico-denies-permit-new-GMO-corn-variety-time-ever.html	18883709	Main Search
2021-11-11	Europe	UK	Daily Mail	Brazil clears sale of flour from Argentina's GMO wheat	https://www.dailymail.co.uk/wires/reuters/article-10191269/Brazil-clears-sale-flour-Argentinas-GMO-wheat.html	17050178	Main Search
2021-11-11	Europe	UK	Daily Mail	Brazil clears sale of GMO wheat flour from Argentina	https://www.dailymail.co.uk/wires/reuters/article-10191351/Brazil-clears-sale-GMO-wheat-flour-Argentina.html	17050178	Main Search
2020-12-16	South Asia	India	Deccan Herald	FDA approves genetically modified pig for medicine, human consumption | Deccan Herald	https://www.deccanherald.com/science-and-environment/fda-approves-genetically-modified-pig-for-medicine-human-consumption-927861.html	761090	Main Search
2021-05-20	North America	USA	Entrepreneur	This Mayan Beekeeper Formed a Swarm of Environmentalists to Combat the Growth of Genetically Modified Plants in Her Native Mexico	https://www.entrepreneur.com/article/366291?utm_source=feedburner&utm_medium=feed&utm_campaign=Feed%3A+entrepreneur%2Flatest+%28Entrepreneur%29&utm_content=Google+Feedfetcher	4221798	Main Search
2020-10-01	Europe	Pan-Europe	EURACTIV	Genetically modified soybean gains EU Commission approval	https://www.euractiv.com/section/agriculture-food/news/genetically-modified-soybean-gains-eu-commission-approval/	239350	Main Search
2020-02-10	Europe	Pan-Europe	EURACTIV	Italian minister: Unlike gene editing, GMOs belong to the past	https://www.euractiv.com/section/agriculture-food/news/italian-minister-unlike-gene-editing-gmos-belong-to-the-past/	243184	Main Search
2021-04-07	Europe	Pan-Europe	EURACTIV	Report: majority of consumers want compulsory labelling on all genetically modified food	https://www.euractiv.com/section/agriculture-food/news/report-majority-of-consumers-want-compulsory-labelling-on-all-genetically-modified-food/	243865	Main Search
2020-02-12	Europe	Pan-Europe	EURACTIV	Fighting malnutrition: Golden Rice and the EU's GMO conundrum [Promoted content]	https://www.euractiv.com/section/agriculture-food/opinion/fighting-malnutrition-golden-rice-and-the-eus-gmo-conundrum/	243184	Main Search
2020-02-05	Europe	Pan-Europe	EURACTIV	'New GMOs': Kyriakides gets off on wrong foot with biased consultation	https://www.euractiv.com/section/agriculture-food/opinion/new-gmos-kyriakides-gets-off-on-wrong-foot-with-biased-consultation/	243184	Main Search
2020-03-17	Europe	Pan-Europe	EURACTIV	What is genetic engineering? A plea for a rational definition of what it is and what it isn't [Promoted content]	https://www.euractiv.com/section/agriculture-food/opinion/what-is-genetic-engineering-a-plea-for-a-rational-definition-of-what-it-is-and-what-it-isnt/	624696	Main Search
2021-08-05	Europe	UK	Daily Express	Tesco, Sainsbury's & Asda urgently recall chocolate over 'genetically modified organism'	https://www.express.co.uk/life-style/food/1472924/mandm-food-recall-tesco-sainsburys-asda-mars-wrigley-chocolate-latest-uk?utm_source=feedburner&utm_medium=feed&utm_campaign=Feed%3A+daily-expr	8621866	Main Search
2021-09-20	Europe	UK	Daily Express	'Not based on science!' Lord Frost mocks EU approach to genetically modified organisms	https://www.express.co.uk/news/science/1493820/lord-frost-brexit-britain-european-union-science-genetically-modified-organisms	7044197	Main Search
2021-11-29	North America	USA	Forbes	Startup Uses Genetically-Engineered Algae To Create Pigments, Protein And More	https://www.forbes.com/sites/annefield/2021/11/29/startup-uses-genetically-engineered-algae-to-create-pigments-protein-and-more/	25401693	Main Search
2021-05-21	North America	USA	Forbes	Gene Editing Seeds With CRISPR Is Transforming Agricultural Biotechnology	https://www.forbes.com/sites/lanabandoim/2021/05/21/gene-editing-seeds-with-crispr-is-transforming-agricultural-biotechnology/	24300443	Main Search
2020-03-09	North America	USA	Forbes	Council Post: CRISPR: Its Potential And Concerns In The Genetic Engineering Field	https://www.forbes.com/sites/theyec/2020/03/09/crispr-its-potential-and-concerns-in-the-genetic-engineering-field/	33287537	Main Search
2021-04-29	Europe	UK	The Independent	EU study: GMO laws needs overhaul; environmentalists protest	https://www.independent.co.uk/news/eu-study-gmo-laws-needs-overhaul-environmentalists-protest-european-commission-gmo-brussels-european-parliament-b1839641.html	10817082	Main Search
2021-05-27	Europe	UK	The Independent	Genetically modified salmon head to U.S. dinner plates	https://www.independent.co.uk/news/genetically-modified-salmon-head-to-us-dinner-plates-fda-indianapolis-costco-people-east-coast-b1855436.html	10869506	Main Search
2020-12-15	Europe	UK	The Independent	US Regulators OK Genetically Modified Pig for Food, Drugs	https://www.independent.co.uk/news/us-regulators-ok-genetically-modified-pig-for-food-drugs-ap-pig-pig-food-food-b1774602.html	14278111	Main Search
2020-01-04	Africa	Uganda	Daily Monitor	Kenya approves gmo cotton	https://www.monitor.co.ug/Magazines/Farming/Kenya-approves-gmo-cotton/689860-5406902-84abbr/index.html	94442	Main Search
2019-12-14	Africa	Uganda	Daily Monitor	GMOs can reduce food insecurity	https://www.monitor.co.ug/uganda/magazines/farming/gmos-can-reduce-food-insecurity-3226020	71818	Main Search
2020-03-10	Africa	Kenya	Nation	Commercial growing of GMO cotton begins - Daily Nation	https://www.nation.co.ke/news/Commercial-growing-of-GMO-cotton-begins/1056-5484954-aih08w/index.html	599708	Main Search
2019-12-20	Africa	Kenya	Nation	Uncertainty over GMO ban as Cabinet okays BT cotton - Daily Nation	https://www.nation.co.ke/news/Uncertainty-over-GMO-ban-BT-cotton/1056-5392502-i0a5a0z/index.html	425271	Main Search
2021-09-02	North America	USA	Nature Research	Utilize existing genetic diversity before genetic modification in indigenous crops	https://www.nature.com/articles/s41587-021-01048-6	9818816	Main Search
2021-04-03	South Asia	India	The New Indian Express	Farmer bodies urge Centre to curb genetically modified crop cultivation	https://www.newindianexpress.com/nation/2021/apr/03/farmer-bodies-urge-centre-to-curbgenetically-modified-crop-cultivation-2285142.html	953970	Main Search
2020-12-15	South Asia	India	The New Indian Express	US FDA approves genetically modified pigs for food, therapeutics	https://www.newindianexpress.com/world/2020/dec/15/us-fda-approves-genetically-modified-pigs-for-food-therapeutics-2236536.html	1042003	Main Search
2021-10-28	North America	USA	Newsweek	Coming Soon to a Supermarket Near You: Genetically Modified Strawberries	https://www.newsweek.com/coming-soon-supermarket-near-you-genetically-modified-strawberries-1643568	8108699	Main Search
2020-01-29	North America	USA	Newsweek	Genetically Engineered Male Moths Released into Wild to Wipe Out Females	https://www.newsweek.com/genetically-engineered-moths-wild-wipe-out-females-1484618	8374368	Main Search
2020-01-08	North America	USA	Newsweek	SCIENCE AND TECHNOLOGY: GMO trees don't release destructive gas	https://www.newsweek.com/genetically-modified-trees-climate-change-air-quality-1480962	8374368	Main Search
2020-12-16	South Asia	India	Outlook India	US Regulators OK Genetically Modified Pig for Food, Drugs	https://www.outlookindia.com/newsscroll/us-regulators-ok-genetically-modified-pig-for-food-drugs/1993816	685960	Main Search
2020-10-08	North America	USA	Reuters	Exclusive: Argentina first country to approve GMO wheat	https://www.reuters.com/article/argentina-wheat-bioceres-idUSKBN26T0C8	11142155	Main Search
2021-11-11	North America	USA	Reuters	UPDATE 1-Brazil clears sale of GMO wheat flour from Argentina	https://www.reuters.com/article/brazil-wheat-gmo/update-1-brazil-clears-sale-of-gmo-wheat-flour-from-argentina-idUSL1N2S21AR	15337722	Main Search
2021-11-11	North America	USA	Reuters	UPDATE 2-Brazil clears GMO wheat flour from Argentina, but sales may be slow	https://www.reuters.com/article/brazil-wheat-gmo/update-2-brazil-clears-gmo-wheat-flour-from-argentina-but-sales-may-be-slow-idUSL1N2S21AR	15337722	Main Search
2021-09-27	North America	USA	Reuters	Brazil's Abitrigo says millers won't buy GMO wheat from Argentina	https://www.reuters.com/article/brazil-wheat-gmo/update-2-brazils-abitrigo-says-millers-wont-buy-gmo-wheat-from-argentina-idUSL1N2QT1X7	17992950	Main Search
2021-01-11	North America	USA	Reuters	UPDATE 2-China to approve further domestic GMO corn, soy crop varieties	https://www.reuters.com/article/china-gmo/update-1-china-set-to-approve-domestic-gmo-corn-soy-crop-varieties-idUSL1N2JM0EQ	15813746	Main Search
2021-11-15	North America	USA	Reuters	China plans overhaul of seed rules to pave way for GMO approvals	https://www.reuters.com/article/china-gmo-regulations/china-plans-overhaul-of-seed-rules-to-pave-way-for-gmo-approvals-idUSKBN2HZ0D3	15691113	Main Search
2021-11-14	North America	USA	Reuters	China proposes new rules to ease GMO approvals	https://www.reuters.com/article/china-gmo-regulations/china-proposes-new-rules-to-ease-gmo-approvals-idUSKBN2HZ0D3	15691113	Main Search
2021-11-15	North America	USA	Reuters	China plans overhaul of seed rules to pave way for GMO approvals	https://www.reuters.com/article/china-gmo-regulations-idUSKBN2HZ0D3	15691113	Main Search
2021-10-08	North America	USA	Reuters	Mexico denies permit for new GMO corn variety, first time ever	https://www.reuters.com/article/mexico-grains-corn/update-2-mexico-denies-permit-for-new-gmo-corn-variety-first-time-ever-idUSL1N2R41X9	17992950	Main Search
2021-08-25	North America	USA	Reuters	Philippines approves commercial use of genetically engineered rice	https://www.reuters.com/article/philippines-rice-gmo/update-1-philippines-approves-commercial-use-of-genetically-engineered-rice-idUSL1N2PW2QJ	16408885	Main Search
2021-02-23	North America	USA	Reuters	Fact check: Video takes Bill Gates' comments about GMO crops out of context	https://www.reuters.com/article/uk-factcheck-gates-gmo-idUSKBN2AN2CW	12547197	Main Search
2021-10-20	North America	USA	Reuters	Mexico's Agriculture Minister Say Mexico Will Not Limit GMO Corn Imports From U.S.	https://www.reuters.com/article/usa-agriculture-mexico/mexicos-agriculture-minister-say-mexico-will-not-limit-gmo-corn-imports-from-u-s-idUSKBN2HA2KV	15337722	Main Search
2020-10-08	North America	USA	Reuters	Exclusive: Argentina first country to approve GMO wheat	https://www.reuters.com/article/us-argentina-wheat-bioceres-exclusive/exclusive-argentina-to-become-first-country-to-commercially-approve-gmo-wheat-idUSKBN26S3EL	11142155	Main Search
2020-02-07	North America	USA	Reuters	France must put gene-edited crops under GMO rules this year: court	https://www.reuters.com/article/us-france-gmo/france-must-put-gene-edited-crops-under-gmo-rules-this-year-court-idUSKBN2012ID?feedType=RSS&feedName=environmentNews&utm_source=feedburner&utm_me	10425657	Main Search
2021-01-02	North America	USA	Reuters	Mexico Farm Lobby Blasts Ban on GMO Corn; Organic Growers Welcome It	https://www.reuters.com/article/us-mexico-corn-gmo/mexico-farm-lobby-blasts-ban-on-gmo-corn-organic-growers-welcome-it-idUSKBN2970MF	15813746	Main Search
2021-10-20	North America	USA	Reuters	Mexico's Agriculture Minister Say Mexico Will Not Limit GMO Corn Imports From U.S.	https://www.reuters.com/news/picture/mexicos-agriculture-minister-say-mexico-idUSKBN2HA2KV	15337722	Main Search
2021-11-11	North America	USA	Reuters	Brazil clears GMO wheat flour from Argentina in global first, but sales may be slow	https://www.reuters.com/world/americas/brazil-clears-gmo-wheat-flour-argentina-global-first-sales-may-be-slow-2021-11-11/	15691113	Main Search
2021-07-08	North America	USA	Reuters	Clashing visions of Mexico's GMO corn ban cloud impact	https://www.reuters.com/world/americas/clashing-visions-mexicos-gmo-corn-ban-cloud-impact-2021-07-08/	14933646	Main Search
2020-06-24	North America	USA	Science Daily	Transgenic rice lowers blood pressure of hypertensive rats	https://www.sciencedaily.com/releases/2020/06/200624082715.htm	3539838	Main Search
2020-10-16	North America	USA	Science Daily	Plant genetic engineering to fight 'hidden hunger'	https://www.sciencedaily.com/releases/2020/10/201016090222.htm	2779334	Main Search
2021-04-07	North America	USA	Science Daily	Eucalyptus trees can be genetically modified not to invade native ecosystems	https://www.sciencedaily.com/releases/2021/04/210407093228.htm	2471551	Main Search
2021-04-21	North America	USA	Science Daily	Research team argues for combining organic farming and genetic engineering	https://www.sciencedaily.com/releases/2021/04/210421124544.htm	2772252	Main Search
2021-08-30	North America	USA	Science Daily	Tracking genetically modified animals	https://www.sciencedaily.com/releases/2021/08/210830140257.htm	2035485	Main Search
2021-09-27	North America	USA	Science Daily	Taking the guesswork out of genetic engineering	https://www.sciencedaily.com/releases/2021/09/210927110454.htm	2005388	Main Search
2020-01-30	North America	USA	Science	Genetically engineered moths can knock down crop pests, but will they take off?	https://www.sciencemag.org/news/2020/01/genetically-engineered-moths-can-knock-down-crop-pests-will-they-take	2538548	Main Search
2020-12-15	North America	USA	The Seattle Times	US Regulators OK Genetically Modified Pig for Food, Drugs	https://www.seattletimes.com/business/us-regulators-ok-genetically-modified-pig-for-food-drugs/	2363423	Main Search
2020-11-06	North America	USA	San Francisco Chronicle	Genetically engineered salmon production illegally approved by FDA, judge in S.F. rules	https://www.sfchronicle.com/nation/article/Genetically-engineered-salmon-production-15705766.php	2306607	Main Search
2020-12-15	North America	USA	San Francisco Chronicle	US Regulators OK Genetically Modified Pig for Food, Drugs	https://www.sfchronicle.com/news/article/US-regulators-OK-genetically-modified-pig-for-15803995.php	1889582	Main Search
2021-01-16	Africa	Tanzania	Tanzania Citizen	Stakeholders in dilemma over ban on GMO seed trial	https://www.thecitizen.co.tz/tanzania/news/-stakeholders-in-dilemma-over-ban-on-gmo-seed-trial-3259198	24054	Main Search
2021-07-06	Europe	UK	The Guardian	Morning mail: Sydney lockdown extended, Barty through to semis, GMO explained	https://www.theguardian.com/australia-news/2021/jul/07/morning-mail-sydney-lockdown-extended-barty-through-to-semis-gmo-explained	27678708	Main Search
2021-09-29	Europe	UK	The Guardian	Genetically modified food a step closer in England as laws relaxed	https://www.theguardian.com/environment/2021/sep/29/genetically-modified-food-a-step-closer-in-england-as-laws-relaxed	28285983	Main Search
2020-12-15	South Asia	India	The Hindu	U.S. regulators OK genetically modified pig for food, drugs	https://www.thehindu.com/news/international/us-regulators-ok-genetically-modified-pig-for-food-drugs/article33341601.ece	3071847	Main Search
2021-10-21	South Asia	India	The Hindu	Guidelines for non-transgenic gene editing techniques pending since January 2020	https://www.thehindu.com/sci-tech/agriculture/guidelines-for-non-transgenic-gene-editing-techniques-pending-since-january-2020/article37113370.ece	2639283	Main Search
2020-07-03	Africa	Kenya	The Star	Genetically modified varieties should not be approved in Kenya-lobbyists	https://www.the-star.co.ke/business/kenya/2020-07-03-genetically-modified-varieties-should-not-be-approved-in-kenya-lobbyists/	274191	Main Search
2021-09-19	Africa	Kenya	The Star	State to distribute GMO cotton seeds to Eastern farmers	https://www.the-star.co.ke/counties/eastern/2021-09-19-state-to-distribute-gmo-cotton-seeds-to-eastern-farmers/	242598	Main Search
2021-06-24	Africa	Kenya	The Star	Kenyan Government approves genetically modified cassava	https://www.the-star.co.ke/news/star-farmer/2021-06-24-kenyan-government-approves-genetically-modified-cassava/	219267	Main Search
2020-06-19	Europe	UK	The Sun	The Queen only has seasonal foods & would never dream of eating a â€˜genetically modified' strawberry, royal chef claims	https://www.thesun.co.uk/fabulous/11907766/the-queen-seasonal-food-strawberry-royal-chef/	13550773	Main Search
2020-03-03	Europe	UK	The Sun	Supermarkets could be stocked with genetically modified food under future UK-US trade deal	https://www.thesun.co.uk/news/11085118/supermarkets-genetically-modified-food-us-trade-deal/	14141578	Main Search
2020-08-30	Europe	UK	The Sun	Wayne Rooney's neighbours want permission to keep 1,000 genetically modified lambs	https://www.thesun.co.uk/sport/football/12540234/wayne-rooneys-neighbours-want-permission-to-keep-1000-genetically-modified-lambs/	11665927	Main Search
2019-12-21	Africa	Nigeria	THISDAYLIVE	How Plant Breeding Innovation is Different from GMO and how PBI can improve food security in Africa - THISDAYLIVE	https://www.thisdaylive.com/index.php/2019/12/21/how-plant-breeding-innovation-is-different-from-gmo-and-how-pbi-can-improve-food-security-in-africa/	64211	Main Search
2020-10-21	Africa	Nigeria	THISDAYLIVE	Group Raises Alarm Over Influx of Genetically Modified Crops, Foods	https://www.thisdaylive.com/index.php/2020/10/21/group-raises-alarm-over-influx-of-genetically-modified-crops-foods/	71469	Main Search
2021-04-14	Africa	Nigeria	THISDAYLIVE	Report Faults NBMA, Says Over 30 GMO Products in Nigerian Market	https://www.thisdaylive.com/index.php/2021/04/14/report-faults-nbma-says-over-30-gmo-products-in-nigerian-market/	58135	Main Search
2021-10-11	Africa	Nigeria	THISDAYLIVE	FG Approves Genetically-modified Maize for Open Cultivation | THISDAYLIVE	https://www.thisdaylive.com/index.php/2021/10/11/fg-approves-genetically-modified-maize-for-open-cultivation/	77260	Main Search
2021-05-27	North America	USA	U.S. News & World Report	Genetically modified salmon head to U.S. dinner plates	https://www.usnews.com/news/us/articles/2021-05-27/genetically-modified-salmon-head-to-us-dinner-plates	15165036	Main Search
2019-12-10	Africa	Nigeria	Vanguard	HOMEF raises alarm over permit for Genetically Modified Maize in Nigeria	https://www.vanguardngr.com/2019/12/homef-raises-alarm-over-permit-for-genetically-modified-maize-in-nigeria/	155249	Main Search
2021-05-04	Africa	Nigeria	Vanguard	NBMA reiterates commitment to clamp down on GMOs	https://www.vanguardngr.com/2021/05/nbma-reiterates-commitment-to-clamp-down-on-gmos/	156698	Main Search
2021-07-12	Africa	Nigeria	Vanguard	GMOs, PIB are anti-people, threat to environment â€” CSOs	https://www.vanguardngr.com/2021/07/gmos-pib-are-anti-people-threat-to-environment-csos/	162736	Main Search
2021-10-20	North America	USA	VICE	Upstart Corn Activists in Mexico Just Beat GMO Goliath Bayer-Monsanto	https://www.vice.com/en/article/7kbzv4/mexico-rejected-appeals-for-gmo-corn-bayer-monsanto	6021816	Main Search
2020-04-27	North America	USA	VICE	These Stunning Genetically Engineered Plants Glow Bright Green	https://www.vice.com/en_uk/article/5dm7xa/these-stunning-genetically-engineered-plants-glow-bright-green	10397209	Main Search
2020-02-13	North America	USA	The Washington Post	Good reasons not to eat genetically modified foods	https://www.washingtonpost.com/opinions/good-reasons-not-to-eat-genetically-modified-foods/2015/05/17/21c86198-fb26-11e4-a47c-e56f4db884ed_story.html?tid=lk_inline_manual_23&itid=lk_inline_man	23303811	Main Search
2020-12-15	North America	USA	The Washington Times	US Regulators OK Genetically Modified Pig for Food, Drugs	https://www.washingtontimes.com/news/2020/dec/15/us-regulators-ok-genetically-modified-pig-for-food/?utm_source=RSS_Feed&utm_medium=RSS	2080467	Main Search
2020-07-04	North America	USA	The Washington Times	Indiana farm touts genetically modified, fast-growing salmon	https://www.washingtontimes.com/news/2020/jul/4/indiana-farm-touts-genetically-modified-fast-growi/?utm_source=RSS_Feed&utm_medium=RSS	2445054	Main Search
2020-09-24	North America	USA	WIRED	Can a Genetically Modified Bug Combat a Global Farm Plague?	https://www.wired.com/story/can-a-genetically-modified-bug-combat-a-global-farm-plague/	7032978	Main Search
2020-04-01	North America	USA	WIRED	GMOs Could be a Key to Sustainable Farming	https://www.wired.com/story/future-food-will-need-gmo-organic-hybrid/	8270743	Main Search
2020-07-04	Africa	Zambia	Zambian Eye	GMO foods not harmful for human consumption- experts	https://zambianeye.com/gmo-foods-not-harmful-for-human-consumption-experts/	3779	Main Search
2021-02-01	Europe	Pan-Europe	EurActiv Press Release Service	Consumer group calls on the UK government to enable genetic engineering	http://pr.euractiv.com/pr/consumer-group-calls-uk-government-enable-genetic-engineering-212494	756	Main Search
2019-12-30	Africa	Pan-Africa	Reuters Africa	China approves 2 genetically modified crops from U.S. for import, renews 10 others	https://af.reuters.com/article/commoditiesNews/idAFB9N28L01W	53440	Main Search
2019-12-30	Africa	Pan-Africa	Reuters Africa	China plans to issue GMO safety certificates for soybean and corn	https://af.reuters.com/article/commoditiesNews/idAFB9N28L01W	53440	Main Search
					https://af.reuters.com/article/commoditiesNews/idAFL8N2FN3Z1
2020-08-06	Africa	Pan-Africa	Reuters Africa	Brazil cotton farmers get partial victory against Bayer over GMO cotton patents	https://af.reuters.com/article/gambiaNews/idAFL1N2F81UQ	75939	Main Search
					https://af.reuters.com/article/worldNews/idAFKBN2012I9
2020-01-04	Africa	Pan-Africa	AllAfrica	East Africa: Kenya Approves GMO Cotton	https://allafrica.com/stories/202001040136.html	295732	Main Search
					https://allafrica.com/stories/202004020266.html
					https://AllAfrica.com/stories/202008051019.html
2020-08-13	Africa	Pan-Africa	AllAfrica	Minister Demands Investigation On GMOs	https://allafrica.com/stories/202008130183.html	339615	Main Search
2020-08-14	Africa	Pan-Africa	AllAfrica	Tanzania: Monitor GMOs, Minister Tells Biotechnology Committee	https://allafrica.com/stories/202008141211.html	339615	Main Search
2020-10-28	Africa	Pan-Africa	AllAfrica	Zimbabwe: Starving Zim Reconsiders Producing Genetically Modified Crops	https://allafrica.com/stories/202010280801.html	354242	Main Search
					https://allafrica.com/stories/202011090225.html
					https://allafrica.com/stories/202011200244.html
					https://allafrica.com/stories/202011230220.html
					https://allafrica.com/stories/202012300225.html
					https://allafrica.com/stories/202104270510.html
					https://allafrica.com/stories/202105150114.html
					https://allafrica.com/stories/202107090183.html
					https://allafrica.com/stories/202107300038.html
					https://allafrica.com/view/group/main/main/id/00078964.html
2021-05-27	North America	USA	AP	Genetically modified salmon head to U.S. dinner plates	https://apnews.com/article/lifestyle-health-coronavirus-pandemic-technology-genetics-a4ef4f24801f62ac65918e4560d7eb8a	5957996	Main Search
2020-12-15	North America	USA	AP	US Regulators OK Genetically Modified Pig for Food, Drugs	https://apnews.com/article/technology-animals-genetics-61789fc6eeb4999a314922f9ab73c18e	8275592	Main Search
					https://apnews.com/c2c521e40d24079e0eb89313e37afb2a
					https://apnews.com/eb00423180728984240b7056335c1104
2020-10-08	AUS & NZ	Australia	Yahoo News Australia	Argentina becomes first country to approve genetically modified wheat	https://au.news.yahoo.com/argentina-becomes-first-country-approve-225711726.html	675561	Main Search
					https://au.news.yahoo.com/chinas-biotechnology-market-analysis-2020-115100060.html
					https://au.news.yahoo.com/food-safety-testing-market-contaminant-112700477.html
					https://au.news.yahoo.com/globalsign-signs-alliance-agreement-mt4-160000577.html
2021-07-23	AUS & NZ	Australia	Yahoo News Australia	Philippines approves GMO 'golden rice' for commercial production	https://au.news.yahoo.com/philippines-approves-gmo-golden-rice-080058998.html	587838	Main Search
					https://au.news.yahoo.com/york-licenses-gmo-internet-issue-023842768.html
					https://ca.news.yahoo.com/15-sustainable-products-amazon-climate-212321503.html
2020-12-20	North America	Canada	Yahoo News Canada	Genetically engineered trees could help fight climate change â€” here's how	https://ca.news.yahoo.com/genetically-engineered-trees-could-help-090000896.html	819540	Main Search
2021-08-31	North America	Canada	Yahoo News Canada	New technique to track genetically modified animals that have escaped into the wild	https://ca.news.yahoo.com/genetically-modified-animal-tracker-152306619.html	857288	Main Search
2021-09-28	North America	Canada	Yahoo News Canada	Genetically modified food a step closer in England as laws relaxed	https://ca.news.yahoo.com/genetically-modified-food-step-closer-060044705.html	775186	Main Search
					https://ca.news.yahoo.com/mind-boggling-variety-food-crusaders-060049523.html
					https://ca.news.yahoo.com/movie-sask-farmers-battle-monsanto-080000933.html
2021-07-06	North America	Canada	Yahoo News Canada	NSW has lifted its ban on genetically modified crops: what difference will it make to food and farmers?	https://ca.news.yahoo.com/nsw-lifted-ban-genetically-modified-173011399.html	918677	Main Search
2021-01-24	North America	Canada	Yahoo News Canada	The quest for delicious decaf coffee could change the appetite for GMOs	https://ca.news.yahoo.com/quest-delicious-decaf-coffee-could-140855993.html	892803	Main Search
2020-09-14	North America	Canada	Yahoo News Canada	Swadeshi Jagran Manch writes to PM requesting halt to field trials of genetically modified brinjal	https://ca.news.yahoo.com/swadeshi-jagran-manch-writes-pm-175829596.html	891493	Main Search
					https://ca.reuters.com/article/us-mexico-corn-gmo/mexico-farm-lobby-blasts-ban-on-gmo-corn-organic-growers-welcome-it-idUSKBN2970MF?il=0
2021-01-02	North America	Canada	Reuters Canada	Mexico Farm Lobby Blasts Ban on GMO Corn; Organic Growers Welcome It	https://ca.reuters.com/article/us-mexico-corn-gmo/mexico-farm-lobby-blasts-ban-on-gmo-corn-organic-growers-welcome-it-idUSKBN2970MF?il=3	274831	Main Search
					https://ca.style.yahoo.com/company-changing-dna-vegetables-them-005330646.html?src=rss
					https://ca.style.yahoo.com/fyi-theres-nothing-stopping-companies-170700244.html
					https://chicago.suntimes.com/2021/8/11/22549438/whole-grain-myths-facts-fiction-healthy-eating-wellness
2020-01-31	Africa	South Africa	city-press.news24.com	Zimbabwe lifts ban on imports of genetically modified mealies	https://city-press.news24.com/Business/zimbabwe-lifts-ban-on-imports-of-genetically-modified-mealies-20200131	195448	Main Search
2020-10-10	North America	Canada	è·¯é€ä¸­æ–‡ | Reuters Chinese	Argentina first nation to OK drought-resistant GMO wheat, farm industry balks	https://cn.reuters.com/article/instant-article/idUSL1N2H00FW	330441	Main Search
2020-12-14	North America	USA	CNN	FDA approves new genetically modified pig for allergy-free medical and food products	https://edition.cnn.com/2020/12/14/health/gm-pig-fda-approved/index.html	12134712	Main Search
					https://edition.cnn.com/2021/07/28/cnn-underscored/open-farm-pet-food
					https://es-us.finanzas.yahoo.com/news/1-china-plans-overhaul-seed-035216134.html
					https://es-us.finanzas.yahoo.com/news/china-proposes-rules-ease-gmo-144906591.html
					https://es-us.finanzas.yahoo.com/news/global-100-billion-transgenic-seeds-115000494.html
					https://es-us.finanzas.yahoo.com/news/global-rapid-tests-industry-023200892.html
					https://es-us.finanzas.yahoo.com/news/ligand-expands-omniab-antibody-discovery-120000430.html
					https://es-us.finanzas.yahoo.com/news/mexico-farm-lobby-blasts-ban-023705457.html
					https://es-us.finanzas.yahoo.com/news/origin-agritech-announces-gmo-soybean-073000890.html
					https://fortune.com/2021/10/19/syngenta-ceo-erik-fyrwald-gmo-china-fortune-global-500-summit/
					https://grist.org/article/keeping-seed-sovereignty-local/
					https://health.usnews.com/wellness/delivery-kits/articles/keto-diet-meal-delivery-services
2020-10-10	South Asia	India	Yahoo News	Argentina first nation to OK drought-resistant GMO wheat, farm industry balks	https://in.news.yahoo.com/argentina-first-nation-ok-drought-033710342.html	490921	Main Search
2020-09-14	South Asia	India	Yahoo News	Swadeshi Jagran Manch writes to PM requesting halt to field trials of genetically modified brinjal	https://in.news.yahoo.com/swadeshi-jagran-manch-writes-pm-175829596.html	439611	Main Search
2020-10-08	South Asia	India	Reuters India	Argentina first country to approve GMO wheat	https://in.reuters.com/article/argentina-wheat-bioceres/exclusive-argentina-first-country-to-approve-gmo-wheat-idINKBN26T0C8	273949	Main Search
					https://in.reuters.com/article/argentina-wheat-bioceres/exclusive-argentina-first-country-to-approve-gmo-wheat-idUSKBN26T0C8
2020-10-07	South Asia	India	Reuters India	EXCLUSIVE-Argentina to approve Bioceres drought resistant GMO wheat -government document	https://in.reuters.com/article/argentina-wheat-bioceres/exclusive-argentina-to-approve-bioceres-drought-resistant-gmo-wheat-government-document-idINL1N2GY1ZN	273949	Main Search
					https://in.reuters.com/article/argentina-wheat-gmo/argentina-first-nation-to-ok-drought-resistant-gmo-wheat-idINL1N2H00CL
2020-10-09	South Asia	India	Reuters India	Argentina first nation to OK drought-resistant GMO wheat	https://in.reuters.com/article/argentina-wheat-gmo/update-2-argentina-first-nation-to-ok-drought-resistant-gmo-wheat-farm-industry-balks-idINL1N2H00FW	273949	Main Search
2020-10-14	South Asia	India	Reuters India	Brazil millers oppose sale of GMO wheat as importing costs would rise, Abitrigo says	https://in.reuters.com/article/brazil-wheat/brazil-millers-oppose-sale-of-gmo-wheat-as-importing-costs-would-rise-abitrigo-says-idINL1N2H51AJ	273949	Main Search
					https://in.reuters.com/article/brief-transgene-and-hypertrust-patient-d-idINFWN2EG072
					https://in.reuters.com/article/brief-transgene-fy-net-income-turns-to-l/brief-transgene-fy-net-income-turns-to-loss-of-18-8-million-euros-idINFWN2B412W
2019-12-30	South Asia	India	Reuters	China approves 2 genetically modified crops from U.S. for import, renews 10 others	https://in.reuters.com/article/china-gmo/china-approves-2-genetically-modified-crops-from-us-for-import-renews-10-others-idINB9N28L01W	180532	Main Search
2020-10-10	South Asia	India	Reuters India	Argentina first nation to OK drought-resistant GMO wheat, farm industry balks	https://in.reuters.com/article/us-argentina-wheat-gmo/argentina-first-nation-to-ok-drought-resistant-gmo-wheat-farm-industry-balks-idUSKBN26U1H4	273949	Main Search
2020-11-06	South Asia	India	Reuters India	Brazil issues rule facilitating U.S. GMO soy imports, ministry says	https://in.reuters.com/article/us-brazil-grains/brazil-issues-rule-facilitating-u-s-gmo-soy-imports-ministry-says-idUSKBN27M1LW	416617	Main Search
2021-01-02	South Asia	India	Reuters India	Mexico Farm Lobby Blasts Ban on GMO Corn; Organic Growers Welcome It	https://in.reuters.com/article/us-mexico-corn-gmo/mexico-farm-lobby-blasts-ban-on-gmo-corn-organic-growers-welcome-it-idINKBN2970MF	564954	Main Search
					https://in.style.yahoo.com/12-surprising-vegetables-become-healthier-143527183.html
					https://in.style.yahoo.com/25-best-frozen-dinners-healthier-191519834.html
					https://in.style.yahoo.com/weight-piano-chris-cander-review-110033635.html?src=rss
					https://indianexpress.com/article/cities/pune/almost-a-year-after-sit-report-govt-yet-to-act-on-sale-of-illegal-bt-cotton-seeds-7533151/
2021-08-21	South Asia	India	The Indian Express	Ball in DGFT's court over import of genetically modified soyabean meal	https://indianexpress.com/article/cities/pune/ball-in-dgfts-court-over-import-of-genetically-modified-soyabean-meal-7463886/	5783394	Main Search
2021-08-16	South Asia	India	The Indian Express	Resistance continues against Centre's move to import genetically modified soyameal	https://indianexpress.com/article/cities/pune/resistance-continues-against-centres-move-to-import-genetically-modified-soyameal-7456697/	5783394	Main Search
2020-12-18	South Asia	India	The Indian Express	Explained: What FDA nod for genetically modified pigs means	https://indianexpress.com/article/explained/explained-what-fda-nod-for-genetically-modified-pigs-means-7110376/	5234675	Main Search
2020-01-29	South Asia	India	The Indian Express	Agricultural biotechnology: Gene Editing versus Gene Modification	https://indianexpress.com/article/india/agricultural-biotechnology-gene-editing-versus-gene-modification-6241892)	4740912	Main Search
					https://ippmedia.com/en/features/african-nations-warm-crop-biotechnology-potential-food-security
					https://ippmedia.com/en/features/tweaking-genes-wild-plants-can-create-new-food-crops
					https://leadership.ng/2020/08/07/gmo-safety-and-food-security-in-africa/
					https://leadership.ng/2020/08/13/nigeria-the-scare-of-gmo-foods/
					https://leadership.ng/2020/08/28/first-gmo-in-nigeria-pod-borer-resistant-cowpea/
					https://leadership.ng/expert-allays-fears-over-safety-of-gmos/
					https://leadership.ng/nigeria-should-carry-out-more-research-on-safety-benefits-of-genetically-modified-organisms-2/
					https://leadership.ng/no-gmo-fruits-beans-in-nigeria-markets-nbma/
2020-10-09	South and Central America	Latin America	Reuters Latino AmÃ©rica | Reuters Latin America	UPDATE 1-Argentina first nation to OK drought-resistant GMO wheat	https://lta.reuters.com/articulo/argentina-wheat-gmo-idLTAL1N2H00FW	59206	Main Search
2020-10-14	South and Central America	Latin America	Reuters Latino AmÃ©rica | Reuters Latin America	Brazil millers oppose sale of GMO wheat as importing costs would rise, Abitrigo says	https://lta.reuters.com/articulo/brazil-wheat-idLTAL1N2H51AJ	59206	Main Search
					https://lta.reuters.com/articulo/health-coronavirus-bonds-idLTAL8N2FN3Z1
					https://markets.businessinsider.com/news/stocks/flora-plant-based-bricks-launch-in-canada-1030303278
					https://markets.businessinsider.com/news/stocks/gene-editing-stocks-the-trial-news-lifting-ntla-crsp-and-edit-stocks-today-1030753006
					https://markets.businessinsider.com/news/stocks/spacs-mergers-acquisitions-arbitrage-deals-wide-spreads-investing-strategy-gmo-2021-3-1030251791
					https://markets.businessinsider.com/news/stocks/transgene-and-nec-demonstrate-high-accuracy-of-ai-based-neoantigen-prediction-for-the-design-of-individualized-cancer-vaccine-tg4050-1029205007
					https://markets.ft.com/data/equities/tearsheet/profile?s=IQ3:BER
					https://markets.ft.com/data/equities/tearsheet/summary?s=GMOYF:PKC
					https://markets.ft.com/data/equities/tearsheet/summary?s=IQ3:BER
2020-10-09	North America	USA	US News Money	Argentina First Nation to OK Drought-Resistant GMO Wheat	https://money.usnews.com/investing/news/articles/2020-10-09/argentina-first-nation-to-ok-drought-resistant-gmo-wheat	2362927	Main Search
2021-01-02	North America	USA	US News Money	Mexico Farm Lobby Blasts Ban on GMO Corn; Organic Growers Welcome It	https://money.usnews.com/investing/news/articles/2021-01-02/mexico-farm-lobby-blasts-ban-on-gmo-corn-organic-growers-welcome-it	2585709	Main Search
					https://money.usnews.com/investing/news/articles/2021-01-18/france-backs-non-gmo-regulation-for-crop-gene-editing-in-eu
2021-10-08	North America	USA	US News Money	Bayer blasts 'unscientific' rejection by Mexican regulator of GMO corn permit	https://money.usnews.com/investing/news/articles/2021-10-08/bayer-blasts-unscientific-rejection-by-mexican-regulator-of-gmo-corn-permit	2559464	Main Search
					https://money.usnews.com/investing/news/articles/2021-10-08/corteva-faces-slow-start-as-it-takes-aim-at-bayers-brazil-soy-reign
2021-10-20	North America	USA	US News Money	Mexico's Agriculture Minister Say Mexico Will Not Limit GMO Corn Imports From U.S.	https://money.usnews.com/investing/news/articles/2021-10-20/mexicos-agriculture-minister-say-mexico-will-not-limit-gmo-corn-imports-from-us	2329524	Main Search
2021-11-14	North America	USA	US News Money	China plans overhaul of seed rules to pave way for GMO approvals	https://money.usnews.com/investing/news/articles/2021-11-14/china-plans-overhaul-of-seed-rules-to-pave-way-for-gmo-approvals	2643863	Main Search
2021-10-20	North America	USA	Vice News	Upstart Corn Activists in Mexico Just Beat GMO Goliath Bayer-Monsanto	https://news.vice.com/en_us/article/7kbzv4/mexico-rejected-appeals-for-gmo-corn-bayer-monsanto	365	Main Search
					https://news.yahoo.com/10-best-healthy-peanut-butter-020000118.html
					https://news.yahoo.com/11-best-biotin-supplements-hair-003013066.html
					https://news.yahoo.com/11-sustainable-fabrics-shop-most-190000141.html
2019-12-10	North America	USA	Yahoo News	$125 million for Inscripta may usher in the next wave of genetic engineering	https://news.yahoo.com/125-million-inscripta-may-usher-130148074.html	16605437	Main Search
					https://news.yahoo.com/15-road-trip-snacks-kids-160044413.html
					https://news.yahoo.com/30-healthiest-cereals-buy-grocery-120000352.html
2020-03-27	North America	USA	Yahoo News	The Agricultural Biotechnology Industry 2020: Emerging Technologies and Global Markets - ResearchAndMarkets.com	https://news.yahoo.com/agricultural-biotechnology-industry-2020-emerging-101300758.html	23900093	Main Search
2020-10-08	North America	USA	Yahoo News	Argentina becomes first country to approve genetically modified wheat	https://news.yahoo.com/argentina-becomes-first-country-approve-225711875.html	23982139	Main Search
2020-02-10	North America	USA	Yahoo News	To ban or not to ban? What future for pesticides and GMOs in the EU? (part 1)	https://news.yahoo.com/ban-not-ban-future-pesticides-134939322.html	16353724	Main Search
2020-02-10	North America	USA	Yahoo News	To ban or not to ban? What future for pesticides and GMOs in the EU? (part 2)	https://news.yahoo.com/ban-not-ban-future-pesticides-140300088.html	16353724	Main Search
					https://news.yahoo.com/bayer-blasts-unscientific-rejection-mexican-204350949.html
					https://news.yahoo.com/best-energy-supplements-may-add-200056269.html
					https://news.yahoo.com/best-pre-workout-supplement-powders-220030205.html
					https://news.yahoo.com/corteva-faces-slow-start-takes-110532727.html
					https://news.yahoo.com/desert-plants-dna-could-help-130026348.html
					https://news.yahoo.com/eu-study-gmo-laws-needs-134651269.html
					https://news.yahoo.com/everyone-stocking-canned-foods-ones-233238208.html
					https://news.yahoo.com/fish-parents-stressful-experiences-influence-113629808.html
2020-02-07	North America	USA	Yahoo News	France must put gene-edited crops under GMO rules this year - court	https://news.yahoo.com/france-must-put-gene-edited-200652028.html	16353724	Main Search
2020-03-12	North America	USA	Yahoo News	Are GMOs a threat?	https://news.yahoo.com/gmos-threat-114736093.html	23900093	Main Search
					https://news.yahoo.com/looking-healthiest-coffee-creamer-15-180000486.html
					https://news.yahoo.com/mexico-farm-lobby-blasts-ban-023705457.html
					https://news.yahoo.com/mexico-pressing-ahead-gmo-corn-183221772.html
					https://news.yahoo.com/official-certification-food-labels-path-150100586.html?fr=sycsrp_catchall
					https://news.yahoo.com/pea-protein-powders-experts-weigh-003017699.html
					https://news.yahoo.com/real-genetic-engineering-sci-fi-193500583.html
					https://news.yahoo.com/republic-ecuador-responds-legal-action-040100136.html
2020-07-08	North America	USA	Yahoo News	Scientists create genetically modified plant as alternative to fish oils	https://news.yahoo.com/scientists-create-genetically-modified-plant-065050629.html	20456916	Main Search
					https://news.yahoo.com/us-products-illegal-sell-other-180030314.html
2020-12-15	North America	USA	Yahoo News	US Regulators OK Genetically Modified Pig for Food, Drugs	https://news.yahoo.com/us-regulators-ok-genetically-modified-212645957.html	24723922	Main Search
					https://nypost.com/article/best-healthy-snacks-to-buy/
2020-10-08	AUS & NZ	New Zealand	Yahoo News New Zealand	Argentina becomes first country to approve genetically modified wheat	https://nz.news.yahoo.com/argentina-becomes-first-country-approve-225711726.html	79633	Main Search
2021-08-31	Europe	UK	Yahoo News UK	New technique to track genetically modified animals that have escaped into the wild	https://nz.news.yahoo.com/genetically-modified-animal-tracker-152306619.html	990856	Main Search
2021-08-31	AUS & NZ	Australia	Yahoo News Australia	New technique to track genetically modified animals that have escaped into the wild	https://nz.news.yahoo.com/genetically-modified-animal-tracker-152306619.html	507582	Main Search
2021-08-31	AUS & NZ	New Zealand	Yahoo News New Zealand	New technique to track genetically modified animals that have escaped into the wild	https://nz.news.yahoo.com/genetically-modified-animal-tracker-152306619.html	98522	Main Search
					https://nz.news.yahoo.com/psioxus-therapeutics-announces-clinical-trial-120000180.html
2020-10-08	South Asia	Phillipines	Yahoo Phillipines	Argentina becomes first country to approve genetically modified wheat	https://ph.news.yahoo.com/argentina-becomes-first-country-approve-225711402.html	220265	Main Search
					https://ph.news.yahoo.com/best-cbd-oil-uk-150626231.html
					https://ph.news.yahoo.com/china-approve-further-domestic-gmo-105217867.html
					https://ph.news.yahoo.com/france-goes-soggy-using-crispr-technique-veggies-210950546.html
					https://ph.news.yahoo.com/york-licenses-gmo-internet-issue-023842768.html
					https://punchng.com/agency-assures-nigerians-of-gm-food-safety/?utm_source=auto-read-also&utm_medium=web
2021-10-11	Africa	Nigeria	Punch Newspapers	FG approves cultivation of genetically modified maize	https://punchng.com/fg-approves-cultivation-of-genetically-modified-maize/?utm_source=auto-read-also&utm_medium=web	270125	Main Search
					https://punchng.com/the-other-side-of-nigerias-gm-beans/
2021-07-24	North America	USA	Quartz	Weekend editionâ€”Ben & Jerryâ€™s politics, rethinking GMOs, Bezos in space	https://qz.com/emails/daily-brief/2037667/	2174862	Main Search
					https://sg.news.yahoo.com/applied-dna-positions-lineardna-platform-100000254.html
2020-10-08	South Asia	Singapore	Yahoo News Singapore	Argentina becomes first country to approve genetically modified wheat	https://sg.news.yahoo.com/argentina-becomes-first-country-approve-225711402.html	420892	Main Search
					https://sg.news.yahoo.com/china-approve-further-domestic-gmo-105217867.html
					https://sg.news.yahoo.com/corteva-faces-slow-start-takes-110532727.html
					https://sg.news.yahoo.com/food-safety-testing-market-contaminant-112700477.html
					https://sg.news.yahoo.com/france-goes-soggy-using-crispr-technique-veggies-210950546.html
					https://sg.news.yahoo.com/mind-boggling-variety-food-crusaders-060049523.html
2021-07-23	South Asia	Singapore	Yahoo News Singapore	Philippines approves GMO 'golden rice' for commercial production	https://sg.news.yahoo.com/philippines-approves-gmo-golden-rice-080058358.html	543847	Main Search
					https://sg.news.yahoo.com/psioxus-therapeutics-announces-clinical-trial-120000180.html
					https://sg.style.yahoo.com/company-changing-dna-vegetables-them-005330646.html?src=rss
2020-03-31	North America	USA	Slate	The Truth About GMOs	https://slate.com/podcasts/slate-money/2020/03/slate-money-food-talks-gmos	4281050	Main Search
2021-01-11	North America	USA	Slate	Why I Stopped Defending GMOs	https://slate.com/technology/2021/01/gmo-movement-changed-my-mind.html?via=rss	5722988	Main Search
2021-05-10	North America	USA	Slate	Bananas Are in Trouble. Can Genetically Modified Fruit Help?	https://slate.com/technology/2021/05/banana-disease-cavendish-tr4-genetically-modified-crops.html	3657268	Main Search
					https://sports.yahoo.com/conservationists-planting-seeds-historys-biggest-113300716.html
					https://stm.sciencemag.org/content/12/529/eaba9016
					https://stm.sciencemag.org/content/12/529/eaba9016.full
					https://stm.sciencemag.org/content/12/529/eaba9016?rss=1
					https://stm.sciencemag.org/content/12/569/eaba9188.editor-summary
					https://stm.sciencemag.org/content/12/569/eaba9188.full
					https://stm.sciencemag.org/content/13/593/eabb2639/tab-e-letters
					https://thehill.com/opinion/energy-environment/505050-soon-well-be-able-to-engineer-the-wild-can-the-policies-keep-up
2020-01-31	North America	USA	TIME	Zimbabwe Lifts Ban on Genetically Modified Corn Imports to Avert Famine	https://time.com/5775168/zimbabwe-genetically-modified-corn-famine	8446991	Main Search
					https://timesofindia.indiatimes.com/blogs/toi-editorials/hurdles-again-one-step-forward-two-backward-sums-up-indias-sporadic-trysts-with-transgenic-crop-trials/
					https://timesofindia.indiatimes.com/india/action-against-illegal-seed-growers-demanded-maharashtra-farmers-gear-up-to-show-results-of-banned-htbt-cotton/articleshow/73101726.cms
					https://timesofindia.indiatimes.com/india/agri-scientists-welcome-geacs-decision-to-allow-confined-field-trials-of-bt-brinjal-move-to-step-up-farm-biotech-research/articleshow/77917010.cms
					https://timesofindia.indiatimes.com/india/gene-edited-crops-are-here-but-lack-of-norms-hinders-harvest/articleshow/78989975.cms
					https://timesofindia.indiatimes.com/india/govt-nod-for-field-trials-of-two-indigenous-types-of-genetically-modified-brinjal/articleshow/77901442.cms
					https://timesofindia.indiatimes.com/india/maharashtra-cotton-farmers-defy-govt-plant-seeds-of-hope-in-fields-and-hearts/articleshow/73260690.cms
2019-12-10	Europe	UK	Yahoo News UK	$125 million for Inscripta may usher in the next wave of genetic engineering	https://uk.news.yahoo.com/125-million-inscripta-may-usher-130148074.html	824245	Main Search
2020-10-08	Europe	UK	Yahoo News UK	Argentina becomes first country to approve genetically modified wheat	https://uk.news.yahoo.com/argentina-becomes-first-country-approve-225711654.html	847928	Main Search
2020-02-10	Europe	UK	Yahoo News UK	To ban or not to ban? What future for pesticides and GMOs in the EU? (part 1)	https://uk.news.yahoo.com/ban-not-ban-future-pesticides-134939322.html	907579	Main Search
2020-02-10	Europe	UK	Yahoo News UK	To ban or not to ban? What future for pesticides and GMOs in the EU? (part 2)	https://uk.news.yahoo.com/ban-not-ban-future-pesticides-140300088.html	907579	Main Search
2021-10-08	Europe	UK	Yahoo News UK	Bayer blasts 'unscientific' rejection by Mexican regulator of GMO corn permit	https://uk.news.yahoo.com/bayer-blasts-unscientific-rejection-mexican-204350188.html	966380	Main Search
2021-07-08	Europe	UK	Yahoo News UK	Clashing visions of Mexico's GMO corn ban cloud impact	https://uk.news.yahoo.com/clashing-visions-mexicos-gmo-corn-111651251.html	983919	Main Search
					https://uk.news.yahoo.com/france-backs-non-gmo-regulation-181107353.html
2020-02-07	Europe	UK	Yahoo News UK	France must put gene-edited crops under GMO rules this year - court	https://uk.news.yahoo.com/france-must-put-gene-edited-200652028.html	907579	Main Search
2021-09-29	Europe	UK	Yahoo News UK	Genetically modified food a step closer in England as laws relaxed	https://uk.news.yahoo.com/genetically-modified-food-step-closer-060044705.html	966380	Main Search
2021-07-06	Europe	UK	Yahoo News UK	Morning mail: Sydney lockdown extended, Barty through to semis, GMO explained	https://uk.news.yahoo.com/morning-mail-sydney-lockdown-extended-204940120.html	983919	Main Search
2021-07-06	Europe	UK	Yahoo News UK	NSW has lifted its ban on genetically modified crops: what difference will it make to food and farmers?	https://uk.news.yahoo.com/nsw-lifted-ban-genetically-modified-173011399.html	983919	Main Search
2021-07-23	Europe	UK	Yahoo News UK	Philippines approves GMO 'golden rice' for commercial production	https://uk.news.yahoo.com/philippines-approves-gmo-golden-rice-080058004.html	1225408	Main Search
2020-07-08	Europe	UK	Yahoo News UK	Scientists create genetically modified plant as alternative to fish oils	https://uk.news.yahoo.com/scientists-create-genetically-modified-plant-065050598.html	808068	Main Search
2020-12-15	Europe	UK	Yahoo News UK	US Regulators OK Genetically Modified Pig for Food, Drugs	https://uk.news.yahoo.com/us-regulators-ok-genetically-modified-212645957.html	785683	Main Search
2020-10-08	Europe	UK	Reuters UK	EXCLUSIVE-Argentina first country to approve GMO wheat	https://uk.reuters.com/article/argentina-wheat-bioceres/exclusive-argentina-first-country-to-approve-gmo-wheat-idUKL1N2GY216	760319	Main Search
2020-10-09	Europe	UK	Reuters UK	Argentina first nation to OK drought-resistant GMO wheat	https://uk.reuters.com/article/argentina-wheat-gmo/argentina-first-nation-to-ok-drought-resistant-gmo-wheat-idUKL1N2H00CL	760319	Main Search
2020-10-14	Europe	UK	Reuters UK	Brazil millers oppose sale of GMO wheat as importing costs would rise, Abitrigo says	https://uk.reuters.com/article/brazil-wheat/brazil-millers-oppose-sale-of-gmo-wheat-as-importing-costs-would-rise-abitrigo-says-idUKL1N2H51AJ	760319	Main Search
					https://uk.reuters.com/article/brief-transgene-fy-net-income-turns-to-l/brief-transgene-fy-net-income-turns-to-loss-of-18-8-million-euros-idUKFWN2B412W
					https://uk.reuters.com/article/brief-vaxxel-acquires-transgenes-duckcel/brief-vaxxel-acquires-transgenes-duckcelt-t17-cell-line-idUKASN0006AS
2019-12-30	Europe	UK	Reuters UK	China approves 2 genetically modified crops from U.S. for import, renews 10 others	https://uk.reuters.com/article/china-gmo/china-approves-2-genetically-modified-crops-from-us-for-import-renews-10-others-idUKB9N28L01W	501568	Main Search
2020-10-08	Europe	UK	Reuters UK	Exclusive: Argentina first country to approve GMO wheat	https://uk.reuters.com/article/uk-argentina-wheat-bioceres-exclusive/exclusive-argentina-first-country-to-approve-gmo-wheat-idUKKBN26S3D10	760319	Main Search
					https://uk.reuters.com/article/uk-argentina-wheat-bioceres-exclusive/exclusive-argentina-first-country-to-approve-gmo-wheat-idUKKBN26S3D9
					https://uk.reuters.com/article/us-argentina-wheat-gmo/argentina-first-nation-to-ok-drought-resistant-gmo-wheat-farm-industry-balks-idUSKBN26U1H4
2020-10-09	Europe	UK	Reuters UK	Argentina first nation to OK drought-resistant GMO wheat, farm industry balks	https://uk.reuters.com/article/us-argentina-wheat-gmo/argentina-first-nation-to-ok-drought-resistant-gmo-wheat-farm-industry-balks-idUSKBN26U1H7	760319	Main Search
					https://uk.reuters.com/article/us-argentina-wheat-gmo/argentina-first-nation-to-ok-drought-resistant-gmo-wheat-idUSKBN26U1H4
2020-10-09	Europe	UK	Reuters UK	Argentina first nation to OK drought-resistant GMO wheat	https://uk.reuters.com/article/us-argentina-wheat-gmo/argentina-first-nation-to-ok-drought-resistant-gmo-wheat-idUSKBN26U1H6	760319	Main Search
2020-11-06	Europe	UK	Reuters UK	Brazil issues rule facilitating U.S. GMO soy imports, ministry says	https://uk.reuters.com/article/us-brazil-grains/brazil-issues-rule-facilitating-u-s-gmo-soy-imports-ministry-says-idUSKBN27M1LW	811440	Main Search
2019-12-30	Europe	UK	Reuters UK	China plans to issue GMO safety certificates for soybean and corn	https://uk.reuters.com/article/us-china-gmo-crops/china-plans-to-issue-gmo-safety-certificates-for-soybean-and-corn-idUKKBN1YY0MO	501568	Main Search
2019-12-30	Europe	UK	Reuters	China plans to issue GMO safety certificates for soybean and corn	https://uk.reuters.com/article/us-china-gmo-crops/china-plans-to-issue-gmo-safety-certificates-for-soybean-and-corn-idUKKBN1YY0MO	180532	Main Search
					https://uk.reuters.com/article/us-health-coronavirus-bonds/payment-holiday-parachute-might-covid-proof-government-bonds-top-fund-says-idUKKBN25L1OW
2021-01-02	Europe	UK	Reuters UK	Mexico Farm Lobby Blasts Ban on GMO Corn; Organic Growers Welcome It	https://uk.reuters.com/article/us-mexico-corn-gmo/mexico-farm-lobby-blasts-ban-on-gmo-corn-organic-growers-welcome-it-idUKKBN2970MF	1260656	Main Search
2020-12-15	North America	USA	AJC	U.S. regulators approve genetically modified pig for food, drugs	https://www.ajc.com/news/nation-world/us-regulators-approve-genetically-modified-pig-for-food-drugs/PR45HOWD6VCTVELV7SFMFGI3NI	1861741	Main Search
2020-12-15	North America	USA	AJC	US Regulators OK Genetically Modified Pig for Food, Drugs	https://www.ajc.com/news/nation-world/us-regulators-ok-genetically-modified-pig-for-food-drugs/2KUTHR5O55ARXML34JEMESUMFI	1861741	Main Search
					https://www.aninews.in/news/health/new-technology-allows-gene-therapy-dose-regulation20191226133300/
2021-01-21	Europe	UK	BBC News	BBC Radio 4 - BBC Inside Science, UK Science post Brexit; GMOs vs Gene Editing regulation; Identical Twins That Aren't Indentical	https://www.bbc.co.uk/programmes/m000r4w9	27270790	Main Search
2021-08-02	Europe	UK	BBC News	BBC World Service - Business Daily, GMOs	https://www.bbc.co.uk/programmes/w3ct1j51	26953777	Main Search
					https://www.bloomberg.com/news/articles/2020-08-31/gmo-says-treasuries-have-lost-their-appeal-in-zero-rate-world
2020-09-24	North America	USA	Bloomberg	Bayer Seeks Approval for Commercial GMO Cotton Farming in Kenya	https://www.bloomberg.com/news/articles/2020-09-24/bayer-seeks-approval-for-commercial-gmo-cotton-farming-in-kenya	15600973	Main Search
					https://www.bloomberg.com/news/articles/2020-10-08/suga-s-daily-schedule-may-carry-key-insights-for-stock-investors
					https://www.bloomberg.com/news/articles/2020-10-14/how-gmo-s-masatoshi-kumagai-once-a-high-school-dropout-runs-102-companies
2021-01-11	North America	USA	Bloomberg	Mexican Official to Decide Whether Ban on GMO Corn Will Apply to Animal Feed	https://www.bloomberg.com/news/articles/2021-01-09/mexican-officials-to-decide-if-gmo-corn-ban-will-apply-to-feed	15600973	Main Search
2021-03-26	North America	USA	Bloomberg	Vilsack Says Mexico GMO Ban Plan Doesn't Currently Cover Feed	https://www.bloomberg.com/news/articles/2021-03-26/vilsack-says-mexico-gmo-ban-plan-doesn-t-currently-cover-feed?srnd=politics-vp	15233754	Main Search
					https://www.bloomberg.com/news/articles/2021-04-26/the-world-is-too-dry-and-hungry-to-snub-gm-crops-tech-ceo-says
					https://www.bloomberg.com/news/articles/2021-06-24/buddhist-monk-who-built-popular-tokyo-startup-seeks-ipo-in-2021
					https://www.bloomberg.com/opinion/articles/2020-04-21/hired-to-pound-the-table-when-things-get-cheap
					https://www.bloomberg.com/opinion/articles/2021-02-16/gmo-s-inker-blames-the-fed-for-the-asset-bubble
					https://www.bloomberg.com/opinion/articles/2021-11-25/will-china-makes-its-peace-with-gmos
					https://www.businessdailyafrica.com/analysis/ideas/Enlighten-farmers-on-biotech-crops-policy/4259414-5395022-2y49bgz/index.html
					https://www.businessdailyafrica.com/bd/data-hub/high-yielding-gmo-cotton-wins-tana-river-farmers-3619944
					https://www.businessdailyafrica.com/bd/data-hub/kenya-gears-gene-edited-crops-food-security-3276062
					https://www.businessdailyafrica.com/bd/data-hub/not-fast-why-kenya-likely-abandon-variety-3619962
					https://www.businessdailyafrica.com/bd/economy/state-rules-out-gmo-maize-imports-tame-cost-of-animal-feeds-3559384
					https://www.businessdailyafrica.com/bd/markets/commodities/cabinet-gmo-maize-verdict-june-as-trials-end-3304394
					https://www.businessdailyafrica.com/bd/markets/commodities/farmer-s-choice-slashes-pig-feeds-sales-farmers-3574932
					https://www.businessdailyafrica.com/bd/markets/market-news/feed-millers-push-gmo-imports-cut-rising-costs-3595720
					https://www.businessdailyafrica.com/bd/news/counties/feeds-makers-want-yellow-gmo-maize-lifted-3461958
2020-05-25	Africa	Kenya	Business Daily	So close yet far: More hurdles in Kenyaâ€™s long GMO journey	https://www.businessdailyafrica.com/datahub/Hurdles-in-Kenya-GMO-journey/3815418-5562532-yatjef/index.html	111753	Main Search
2020-06-04	Africa	Kenya	Business Daily	Agency approves field trials for genetically modified cassava varieties	https://www.businessdailyafrica.com/economy/genetically-modified-cassava-varieties/3946234-5570434-jsxl6qz/index.html	111753	Main Search
2019-12-19	Africa	Kenya	Business Daily	Uncertainty over GMO ban as Cabinet okays BT cotton	https://www.businessdailyafrica.com/economy/Uncertainty-over-GMO-ban-as-Cabinet-okays-BT-cotton/3946234-5392272-qtsr6/index.html	152843	Main Search
					https://www.businessinsider.com/best-snack-boxes
2020-08-13	North America	USA	Business Insider	Bill Nye the GMO Guy	https://www.businessinsider.com/brought-to-you-by-podcast-btyb-bill-nye-gmo	28486246	Main Search
2021-04-28	North America	USA	Business Insider	GMO laws needs overhaul; environmentalists protest	https://www.businessinsider.com/eu-study-gmo-laws-needs-overhaul-environmentalists-protest-2021-4	25444624	Main Search
					https://www.businessinsider.com/innovative-foodtech-technology-alternative-meat-agriculture-laboratory-science-trending-synthetic-2021-7
					https://www.businessinsider.com/sc/interview-with-gerard-backx-on-sustainability-in-agriculture-2021-1
2021-04-21	North America	USA	Business Insider	Scientists Hope Genetic Engineering Can Revive the American Chestnut Tree	https://www.businessinsider.com/scientists-hope-genetic-engineering-can-revive-the-american-chestnut-tree-2021-4	25444624	Main Search
					https://www.businessinsider.com/thrive-market-review
					https://www.buzzfeed.com/elenamgarcia/spices-sauces-and-oils-thatll-have-you-making-the?origin=web-hf
					https://www.buzzfeed.com/juliawilling/australians-absolutely-roasted-americans-about-food
					https://www.buzzfeed.com/juliawilling/australians-absolutely-roasted-americans-about-food?origin=web-hf
					https://www.buzzfeed.com/stephenlaconte/liberals-share-conservative-beliefs-reddit?origin=web-hf
					https://www.buzzfeed.com/stephenlaconte/things-that-are-secretly-scams-reddit?origin=web-hf
2020-05-10	Africa	Ethiopia	Capital Ethiopia	GMO and Ethiopia	https://www.capitalethiopia.com/interview/gmo-and-ethiopia/?utm_source=rss&utm_medium=rss&utm_campaign=gmo-and-ethiopia&utm_source=rss&utm_medium=rss&utm_campaign=gmo-and-ethiopia	7196	Main Search
2020-05-17	Africa	Ethiopia	Capital Ethiopia	Are GMOs the Answer to Ethiopia's Food Crisis?	https://www.capitalethiopia.com/opinion/are-gmos-the-answer-to-ethiopias-food-crisis/?utm_source=rss&utm_medium=rss&utm_campaign=are-gmos-the-answer-to-ethiopias-food-crisis&utm_source=rss&utm	7196	Main Search
2020-12-15	North America	USA	Chicago Tribune	FDA approves using genetically modified pig for food, drugs	https://www.chicagotribune.com/business/ct-biz-fda-genetically-modified-pig-galsafe-20201215-2on65jdribgxlptyn22diebcti-story.html	5654884	Main Search
2021-05-27	North America	USA	Chron	Genetically modified salmon head to U.S. dinner plates	https://www.chron.com/business/article/Genetically-modified-salmon-head-to-US-dinner-16208407.php	11419706	Main Search
					https://www.chron.com/market/article/best-cbd-oil-for-dogs-15812674.php
					https://www.chron.com/market/article/best-cbd-oil-for-dogs-15812674.php&c=6659561975550776830&mkt=en-us
2021-04-29	North America	USA	Chron	GMO laws needs overhaul; environmentalists protest	https://www.chron.com/news/article/EU-study-GMO-laws-needs-overhaul-16138508.php	12600828	Main Search
					https://www.chron.com/paid/article/best-cbd-oil-for-pain-15958444.php
					https://www.chron.com/sponsoredarticles/business/business/article/This-October-shop-little-labels-making-a-big-16496246.php
					https://www.chron.com/sponsoredarticles/lifestyle/health-wellness/article/How-to-choose-better-for-you-ethically-sourced-16571457.php
					https://www.cnbc.com/2020/02/13/how-the-impossible-burger-is-changing-the-debate-over-gmo-foods.html
					https://www.cnet.com/health/nutrition/gmos-what-they-are-are-they-safe-and-which-foods-have-them/
					https://www.cnet.com/news/beyond-meats-new-breakfast-sausage-what-it-tastes-like-and-how-it-gets-made/#ftag=CAD590a51e
					https://www.cnet.com/news/common-health-myths-you-need-to-stop-believing-right-now/#ftag=CADf328eec
					https://www.cnet.com/news/gmos-what-they-are-are-they-safe-and-which-foods-have-them/#ftag=CADf328eec
					https://www.dailymail.co.uk/femail/article-8790357/Product-Year-2020-Customers-say-buys-year.html
					https://www.dailymail.co.uk/femail/article-9401237/Fitness-coach-shares-healthy-lifestyle-tips-hospitalised-use-fad-diets.html?ns_mchannel=rss&ns_campaign=1490&ito=1490
2021-09-28	Europe	UK	Daily Mail	GM crops get green light: Gene-edited foods could be on shelves within years despite huge opposition to 'Frankenfoods' from buyers and businesses	https://www.dailymail.co.uk/news/article-10039115/Gene-edited-foods-shelves-years-despite-opposition-buyers-businesses.html	18883709	Main Search
2020-06-14	Europe	UK	Daily Mail	International Trade Secretary Liz Truss faces challenge to eat a 'set menu' of the 'Frankenfood' she wants to bring to Britain under the terms of a US trade deal	https://www.dailymail.co.uk/news/article-8418493/International-Trade-Secretary-Liz-Truss-faces-challenge-eat-set-menu-Frankenfood.html?ns_mchannel=rss&ns_campaign=1490&ito=1489	23912679	Main Search
2020-09-01	Europe	UK	Daily Mail U.K.	Wayne Rooney's neighbours apply for permission to keep 1,000 genetically-modified Australian SHEEP next door to his Â£20million Cheshire mansion	https://www.dailymail.co.uk/news/article-8684861/Wayne-Rooneys-neighbours-apply-1-000-SHEEP-door-20million-Cheshire-mansion.html	26060195	Main Search
2021-02-19	Europe	UK	Daily Mail	Co-op joins war on 'Frankenfood': Store becomes first British supermarket to reject GM crops and animals without strict assessments	https://www.dailymail.co.uk/news/article-9276737/Co-op-British-supermarket-reject-GM-crops-animals-without-strict-assessments.html	17786225	Main Search
2019-12-23	Europe	UK	Daily Mail	New genetically-modified 'urban' tomatoes that ripen in compact bunches like grapes can be grown on the roofs of skyscrapers â€” or even in space	https://www.dailymail.co.uk/sciencetech/article-7822085/New-genetically-modified-urban-tomatoes-ripen-compact-bunches-like-grapes.html	22656893	Main Search
					https://www.dailymail.co.uk/sciencetech/article-9368255/UK-government-set-lift-ban-controversial-gene-editing-agriculture.html
2020-12-15	Europe	UK	Daily Mail	US Regulators OK Genetically Modified Pig for Food, Drugs	https://www.dailymail.co.uk/wires/ap/article-9057091/US-regulators-OK-genetically-modified-pig-food-drugs.html	23871128	Main Search
					https://www.dailymail.co.uk/wires/reuters/article-10034763/Brazils-Abitrigo-says-millers-wont-buy-GMO-wheat-Argentina.html
					https://www.dailymail.co.uk/wires/reuters/article-10072509/FOCUS-Corteva-faces-slow-start-takes-aim-Bayers-Brazil-soy-reign.html
2021-10-08	Europe	UK	Daily Mail	Bayer blasts 'unscientific' rejection by Mexican regulator of GMO corn permit	https://www.dailymail.co.uk/wires/reuters/article-10074173/Bayer-blasts-unscientific-rejection-Mexican-regulator-GMO-corn-permit.html	18883709	Main Search
					https://www.dailymail.co.uk/wires/reuters/article-10074245/Mexico-denies-permit-new-GMO-corn-variety-time-ever.html
					https://www.dailymail.co.uk/wires/reuters/article-10191351/Brazil-clears-sale-GMO-wheat-flour-Argentina.html
2020-10-07	Europe	UK	Daily Mail U.K.	Argentina to become first country to commercially approve GMO wheat	https://www.dailymail.co.uk/wires/reuters/article-8816727/Argentina-country-commercially-approve-GMO-wheat.html	26060195	Main Search
2020-10-09	Europe	UK	Daily Mail U.K.	Argentina first nation to OK drought-resistant GMO wheat	https://www.dailymail.co.uk/wires/reuters/article-8823191/Argentina-nation-OK-drought-resistant-GMO-wheat.html	26060195	Main Search
2020-10-10	Europe	UK	Daily Mail U.K.	Argentina first nation to OK drought-resistant GMO wheat, farm...	https://www.dailymail.co.uk/wires/reuters/article-8825477/Argentina-nation-OK-drought-resistant-GMO-wheat-farm-industry-balks.html	26060195	Main Search
2020-10-14	Europe	UK	Daily Mail U.K.	Brazil millers oppose sale of GMO wheat as importing costs would...	https://www.dailymail.co.uk/wires/reuters/article-8840527/Brazil-millers-oppose-sale-GMO-wheat-importing-costs-rise-Abitrigo-says.html	26060195	Main Search
2020-11-06	Europe	UK	Daily Mail U.K.	Brazil issues rule facilitating U.S. GMO soy imports, ministry says	https://www.dailymail.co.uk/wires/reuters/article-8921057/Brazil-issues-rule-facilitating-U-S-GMO-soy-imports-ministry-says.html	23966759	Main Search
2021-01-02	Europe	UK	Daily Mail	Mexico Farm Lobby Blasts Ban on GMO Corn; Organic Growers Welcome It	https://www.dailymail.co.uk/wires/reuters/article-9107063/Mexico-farm-lobby-blasts-ban-GMO-corn-organic-growers-welcome-it.html	24070493	Main Search
2021-01-28	Africa	Zambia	Zambia Daily Mail	Gatbro, Zambian Brands get green light to import GMOs	https://www.daily-mail.co.zm/gatbro-zambian-brands-get-green-light-to-import-gmos	9232	Main Search
					https://www.daily-mail.co.zm/gatbro-zambian-brands-get-green-light-to-import-gmos/
2020-10-08	South Asia	India	Deccan Herald	Argentina to become first country to approve GMO wheat...	https://www.deccanherald.com/international/argentina-to-become-first-country-to-commercially-approve-gmo-wheat-898913.html	713599	Main Search
2021-07-23	South Asia	India	Deccan Herald	Philippines approves GMO 'golden rice' for commercial production | Deccan Herald	https://www.deccanherald.com/international/world-news-politics/philippines-approves-gmo-golden-rice-for-commercial-production-1011969.html	754786	Main Search
					https://www.deccanherald.com/national/fssai-seeks-public-comments-on-regulation-of-gm-food-1054454.html
					https://www.denverpost.com/2021/06/11/best-hemp-cbd-flower-strains-of-2021/
					https://www.denverpost.com/2021/07/22/best-delta-8-thc-carts-premium-vape-cartridge-of-2021/
					https://www.denverpost.com/2021/10/21/5-best-delta-8-thc-brands-top-delta-8-products-for-sale/
					https://www.denverpost.com/2021/11/02/5-best-probiotics-for-men-in-2021-reviews/
					https://www.economist.com/science-and-technology/2021/05/19/rna-good-for-vaccines-can-also-be-used-as-a-pesticide
					https://www.entrepreneur.com/article/349725?utm_source=feedburner&utm_medium=feed&utm_campaign=Feed: entrepreneur/latest (Entrepreneur)&utm_content=Google Feedfetcher
					https://www.entrepreneur.com/article/353071
					https://www.entrepreneur.com/article/358855?utm_source=feedburner&utm_medium=feed&utm_campaign=Feed: entrepreneur/latest (Entrepreneur)&utm_content=Google Feedfetcher
					https://www.entrepreneur.com/article/360729
					https://www.entrepreneur.com/article/360729?utm_source=feedburner&utm_medium=feed&utm_campaign=Feed: entrepreneur/latest (Entrepreneur)&utm_content=Google Feedfetcher
					https://www.entrepreneur.com/article/364082
					https://www.entrepreneur.com/article/364794
					https://www.entrepreneur.com/article/380416
					https://www.euractiv.com/section/agriculture-food/interview/green-party-insists-no-u-turn-on-gene-editing-despite-recent-dissent/
					https://www.euractiv.com/section/agriculture-food/news/agrifood-brief-a-5-column-clover-for-luck-with-cap/
					https://www.euractiv.com/section/agriculture-food/news/agrifood-brief-disin-gene-uous-business/
					https://www.euractiv.com/section/agriculture-food/news/agrifood-brief-gene-editing-super-league/
					https://www.euractiv.com/section/agriculture-food/news/agrifood-brief-size-matters/
					https://www.euractiv.com/section/agriculture-food/news/commission-at-odds-with-parliament-over-gm-crop-authorisations/
					https://www.euractiv.com/section/agriculture-food/news/corteva-signs-first-major-gene-editing-deal-with-european-company/
					https://www.euractiv.com/section/agriculture-food/news/eu-study-to-clarify-gene-editing-court-ruling-further-muddies-waters/
					https://www.euractiv.com/section/agriculture-food/news/existing-guidance-appropriate-for-gene-editing-assessment-says-efsa/
					https://www.euractiv.com/section/agriculture-food/news/first-detection-test-developed-for-gene-edited-crop-campaign-groups-claim/
					https://www.euractiv.com/section/agriculture-food/news/french-mep-calls-for-realism-in-farm-to-fork-strategy/
					https://www.euractiv.com/section/agriculture-food/news/gene-editing-regulation-not-the-biggest-hurdle-for-smes-in-eu-says-academic/
					https://www.euractiv.com/section/agriculture-food/news/german-green-faction-pushes-for-gene-editing-overhaul-of-regulation/
					https://www.euractiv.com/section/agriculture-food/news/german-greens-the-x-factor-in-eus-debate-on-new-genomic-techniques/
					https://www.euractiv.com/section/agriculture-food/news/industry-ngos-clash-over-role-of-genetics-in-agri-ecological-transition/
					https://www.euractiv.com/section/agriculture-food/news/italian-minister-unlike-gene-editing-gmos-belong-to-the-past/
					https://www.euractiv.com/section/agriculture-food/news/mep-labelling-of-gene-edited-foodstuffs-is-impossible/
					https://www.euractiv.com/section/agriculture-food/news/new-impetus-for-sustainability-tests-europes-soft-power/
					https://www.euractiv.com/section/agriculture-food/news/report-majority-of-consumers-want-compulsory-labelling-on-all-genetically-modified-food/
					https://www.euractiv.com/section/agriculture-food/news/us-agriculture-chief-urges-eu-to-listen-to-science-not-fear-mongering-ngos/
					https://www.euractiv.com/section/agriculture-food/news/us-agriculture-chief-urges-eu-to-listen-to-science-not-fear-mongering-ngos/1423365/
					https://www.euractiv.com/section/agriculture-food/opinion/andriukaitis-europe-should-take-lead-in-science-based-plant-innovation/
					https://www.euractiv.com/section/agriculture-food/opinion/what-is-genetic-engineering-a-plea-for-a-rational-definition-of-what-it-is-and-what-it-isnt/
					https://www.express.co.uk/news/science/1333174/mutant-mosquitoes-insects-engineered-control-populations-new-approach-to-pest-control
					https://www.express.co.uk/news/science/1493820/lord-frost-brexit-britain-european-union-science-genetically-modified-organisms
					https://www.express.co.uk/news/science/1501111/brexit-britain-eu-red-tape-genetically-modified-organisms-europe-crispr-ban
					https://www.financialexpress.com/opinion/draft-genome-editing-guidelines-are-restrictive/1835629/
					https://www.forbes.com/sites/alissafitzgerald/2021/03/12/tired-of-ordering-out-6-plant-based-alternatives-to-support-small-businesses-from-pizza-to-smoothie-bowls/
2019-12-19	North America	USA	Forbes	Amway BrandVoice: Whatâ€™s The Real Difference Between Organic And GMO?	https://www.forbes.com/sites/amway/2019/12/19/whats-the-real-difference-between-organic-and-gmo	26968104	Main Search
					https://www.forbes.com/sites/amway/2019/12/19/whats-the-real-difference-between-organic-and-gmo/
					https://www.forbes.com/sites/baldwin/2020/09/30/what-your-401k-can-do-2020-2040-7-best-buy-funds/
					https://www.forbes.com/sites/claudiaalarcon/2020/07/31/try-these-5-plant-based-treats-for-a-healthier-snack-time/
					https://www.forbes.com/sites/claudiaalarcon/2021/04/05/how-innovative-food-companies-are-meeting-demand-for-healthier-choices-without-sacrificing-flavor/
					https://www.forbes.com/sites/elizabethlcline/2020/08/01/can-americas-big-cotton-industry-go-green/
					https://www.forbes.com/sites/errolschweizer/2021/05/06/what-questions-should-we-be-asking-about-cell-based-meats/
					https://www.forbes.com/sites/forbesbusinessdevelopmentcouncil/2021/03/24/should-i-get-my-food-product-certified/
					https://www.forbes.com/sites/forbes-personal-shopper/2020/06/02/best-indoor-herb-garden-kits/
					https://www.forbes.com/sites/forbes-personal-shopper/2020/09/23/best-meal-delivery-services-2020/
					https://www.forbes.com/sites/jeffkart/2019/12/07/bioscience-company-aims-to-save-the-french-fry-make-potatoes-more-robust-and-nutritious/
2019-12-20	North America	USA	Forbes	How A Decade Of GMO Controversy Changed The Dialogue About Food	https://www.forbes.com/sites/jennysplitter/2019/12/20/how-a-decade-of-gmo-controversy-changed-the-dialogue-about-food	26968104	Main Search
					https://www.forbes.com/sites/jennysplitter/2019/12/20/how-a-decade-of-gmo-controversy-changed-the-dialogue-about-food/
					https://www.forbes.com/sites/jennysplitter/2020/08/25/lightlife-letter-impossible-beyond/
					https://www.forbes.com/sites/johncumbers/2020/12/08/building-customer-awareness-for-the-next-biotech-startup-lessons-from-brands--biology/
2021-01-15	North America	USA	Forbes	FDA and USDA Spar Over Genetically-Engineered Animals	https://www.forbes.com/sites/jordanstrickler/2021/01/15/fda-and-usda-spar-over-genetically-engineered-animals/	30265454	Main Search
					https://www.forbes.com/sites/katiechang/2021/09/20/50-healthy-snacks-sauces-and-sips-to-pack-on-your-fall-next-road-trip/
					https://www.forbes.com/sites/lanabandoim/2019/12/20/what-the-fdas-decision-about-soy-leghemoglobin-means-for-impossible-burger/
					https://www.forbes.com/sites/lanabandoim/2020/02/22/equinom-raises-10m-for-non-gmo-seed-breeding-technology/?ss=small-business-strategy
					https://www.forbes.com/sites/meimeifox/2021/04/08/how-to-make-the-ultimate-vegan-charcuterie-board/
					https://www.forbes.com/sites/michaelhelmstetter/2020/03/30/the-promise-and-fear-of-gene-editing/
2020-01-20	North America	USA	Forbes	Surprise! Here Are 12 Organic Foods That Are Transgenic GMOs	https://www.forbes.com/sites/stevensalzberg/2020/01/20/surprise-here-are-12-organic-foods-that-are-transgenic-gmos	25547982	Main Search
					https://www.forbes.com/sites/stevensalzberg/2020/01/20/surprise-here-are-12-organic-foods-that-are-transgenic-gmos/
					https://www.foreignaffairs.com/articles/world/2021-11-17/crispr-and-climate
2020-03-26	North America	USA	Foreign Affairs	Golden Rice: The Imperiled Birth of a GMO Superfood	https://www.foreignaffairs.com/reviews/capsule-review/2020-04-14/golden-rice-imperiled-birth-gmo-superfood	709678	Main Search
					https://www.ft.com/content/25a27a25-4319-436d-bead-e35ad1315516
					https://www.ft.com/content/3b3e6388-423f-11ea-bdb5-169ba7be433d?FTCamp=engage/CAPI/webapp/Channel_Moreover//B2B
					https://www.ft.com/content/4fc0e85c-5438-11ea-8841-482eed0038b1?FTCamp=engage/CAPI/webapp/Channel_Moreover//B2B
2021-06-29	North America	USA	Financial Times	Letter: Genetic engineering is not like cattle breeding	https://www.ft.com/content/63b007f0-da46-4a7f-b026-9514e114b704?FTCamp=engage/CAPI/webapp/Channel_Cision//B2B	5053082	Main Search
2021-06-18	North America	USA	Financial Times	We must overcome the fear of genetic engineering in our food	https://www.ft.com/content/90889941-4ff5-4161-bcd2-7d2ab5b36a21	4682796	Main Search
					https://www.ft.com/content/91045136-d766-4a78-a6e4-f2c882a7291e?FTCamp=engage/CAPI/webapp/Channel_Cision//B2B
2020-02-28	North America	USA	Financial Times	Letter: Investment in genetic engineering is essential to reaping its benefits	https://www.ft.com/content/c1dd23c0-58c9-11ea-abe5-8e03987b7b20?FTCamp=engage/CAPI/webapp/Channel_Moreover//B2B	5156173	Main Search
					https://www.ft.com/content/f962c5d2-1b86-11ea-97df-cc63de1d73f4?FTCamp=engage/CAPI/webapp/Channel_Moreover//B2B
2021-06-23	South Asia	India	Hindustan Times	World's first genetically modified rubber planted in Guwahati | Latest News India - Hindustan Times	https://www.hindustantimes.com/india-news/worlds-first-genetically-modified-rubber-planted-in-guwahati-101624429542403.html	4781088	Main Search
					https://www.houstonchronicle.com/business/article/Don-t-Forget-the-Mustard-Small-Eco-Friendly-15410444.php
2021-04-29	North America	USA	Houston Chronicle	EU study: GMO laws needs overhaul; environmentalists protest	https://www.houstonchronicle.com/news/article/EU-study-GMO-laws-needs-overhaul-16138508.php	917116	Main Search
2021-05-26	North America	USA	Houston Chronicle	Genetically modified salmon head to U.S. dinner plates	https://www.houstonchronicle.com/news/article/Genetically-modified-salmon-head-to-US-dinner-16208407.php	683538	Main Search
					https://www.houstonchronicle.com/news/article/Missouri-farmer-ran-one-of-the-biggest-frauds-in-14981486.php
2020-12-15	North America	USA	Houston Chronicle	US Regulators OK Genetically Modified Pig for Food, Drugs	https://www.houstonchronicle.com/news/article/US-regulators-OK-genetically-modified-pig-for-15803995.php	1179716	Main Search
2020-12-16	Europe	UK	IBTimes UK | IBT	FDA approves allergy-free genetically modified pigs for medical, food products	https://www.ibtimes.co.uk/fda-approves-allergy-free-genetically-modified-pigs-medical-food-products-1686692	137908	Main Search
					https://www.independent.co.uk/news/eu-study-gmo-laws-needs-overhaul-environmentalists-protest-european-commission-gmo-brussels-european-parliament-b1839641.html
2021-05-04	Africa	South Africa	IOL News	EUâ€™S relook at genetically engineered crop policy could affect SA - Agbiz By Given Majola May 4, 2021	https://www.iol.co.za/business-report/economy/eus-relook-at-genetically-engineered-crop-policy-could-affect-sa-agbiz--38b98f31-aa21-4b0f-b9b1-093112a702fd	859563	Main Search
2020-02-01	Africa	South Africa	IOL News	Zimbabwe Lifts Ban on Genetically Modified Corn Imports to Avert Famine	https://www.iol.co.za/business-report/international/zimbabwe-lifts-ban-on-genetically-modified-corn-imports-to-avert-famine-41812125	991683	Main Search
2020-08-13	Africa	Tanzania	IPP Media	Zungu unveils panel for probe on GMOs	https://www.ippmedia.com/en/news/zungu-unveils-panel-probe-gmos	12773	Main Search
					https://www.mercurynews.com/2021/06/22/sponsored-best-hemp-cbd-flower-strains-of-2021/
					https://www.mercurynews.com/2021/09/29/5-best-cbd-treats-for-dogs-top-organic-full-spectrum-cbd-options/
					https://www.mercurynews.com/2021/09/29/7-top-cbd-oils-for-dogs-anxiety-and-pain-solutions-for-pets/
2021-05-27	North America	USA	Miami Herald	Genetically modified salmon head to U.S. dinner plates	https://www.miamiherald.com/news/article251732773.html	1580277	Main Search
					https://www.miamiherald.com/news/business/article239367088.html
					https://www.mirror.co.uk/lifestyle/health/best-cbd-oil-uk-2021-23153703
					https://www.monitor.co.ug/uganda/magazines/farming/agriculture-still-limping-after-35-years-of-nrm-govt-3400588
2021-03-13	Africa	Uganda	Daily Monitor	Kenya looking to commercialise GMO maize	https://www.monitor.co.ug/uganda/magazines/farming/kenya-looking-to-commercialise-gmo-maize-3321330	138720	Main Search
					https://www.monitor.co.ug/uganda/news/national/winners-losers-of-genetic-engineering-regulatory-law-as-the-legislation-continues-to-remain-in-abeyance--2485846
					https://www.nation.co.ke/news/Commercial-growing-of-GMO-cotton-begins/1056-5484954-aih08w/index.html
2020-09-02	North America	USA	Nature Research	Genetically engineered yeast makes medicinal plant products	https://www.nature.com/articles/d41586-020-02461-8	8108175	Main Search
2020-12-02	North America	USA	Nature	How blockchain and genetic engineering could make food safer for people with allergies	https://www.nature.com/articles/d41586-020-02780-w	9114714	Main Search
2020-05-18	North America	USA	Nature Research	Excessive Chinese concerns over genetically engineered food safety are unjustified	https://www.nature.com/articles/s41477-020-0685-4	8866002	Main Search
2021-06-23	South Asia	India	The New Indian Express	A decade after Kerala denies nod, worldâ€™s first genetically modified rubber planted in Assam	https://www.newindianexpress.com/states/kerala/2021/jun/23/a-decade-after-kerala-denies-nod-worlds-first-genetically-modified-rubber-planted-in-assam-2320113.html	1590364	Main Search
					https://www.newsweek.com/amplify/why-you-must-not-refrigerate-organic-food
					https://www.nydailynews.com/consumer-reviews/sns-bestreviews-baby-the-best-organic-baby-food-20200519-mqqcyvbbjrfrbkujhtjqhipq5i-story.html
					https://www.nydailynews.com/consumer-reviews/sns-bestreviews-health-and-wellness-prebiotics-vs-probiotics-20211013-ptnj63557jgmno2mhibqpg65dq-story.html
					https://www.nydailynews.com/consumer-reviews/sns-bestreviews-health-the-best-meal-replacement-bar-20200602-7kv4z7gsabfi5cxzo6idmj76dm-story.html
					https://www.nydailynews.com/consumer-reviews/sns-bestreviews-nutrition-guide-to-bulletproof-coffee-20200103-rghah35rvbhafdsalbo5dxahfu-story.html
					https://www.nydailynews.com/consumer-reviews/sns-bestreviews-nutrition-the-best-hemp-protein-powder-20200115-fhgqxxnvfbg4ve3dpe2ncin35e-story.html
					https://www.nydailynews.com/consumer-reviews/sns-bestreviews-wellness-best-bladder-control-suplement-20211014-ecahnhvfobborgmii6zdrvkovu-story.html
					https://www.nydailynews.com/consumer-reviews/sns-bestreviews-wellness-best-immune-booster-tea-20211102-u3uptz5dkbb6ldb2nrrru2y4pq-story.html
					https://www.nydailynews.com/consumer-reviews/sns-bestreviews-wellness-best-lactation-teas-20211012-uvjc3pczrvb4tjodp6kspxq7rq-story.html
					https://www.nydailynews.com/consumer-reviews/sns-bestreviews-wellness-best-nausea-relief-candy-20210915-5x4fzmvey5dipmxylx6r4ebbae-story.html
					https://www.nydailynews.com/consumer-reviews/sns-bestreviews-wellness-the-best-magnesium-bath-salt-20200205-d2lm3k2lhzdzhhjcf7kiambgkq-story.html
2020-04-30	North America	USA	The New York Times	Can Genetic Engineering Bring Back The American Chestnut?	https://www.nytimes.com/2020/04/30/magazine/american-chestnut.html?action=click&module=Top%20Stories&pgtype=Homepage	49744349	Main Search
					https://www.nytimes.com/reuters/2020/08/26/business/26reuters-health-coronavirus-bonds.html
					https://www.outlookindia.com/newsscroll/sc-issues-notice-on-illegal-planting-of-nonapproved-gm-crops/1701971
					https://www.outlookindia.com/website/story/farmer-unions-reiterate-stand-against-gm-crops-trial/378441
2021-01-19	North America	USA	Politico	11th-hour deal strips FDA oversight of genetically modified animals - POLITICO	https://www.politico.com/news/2021/01/19/fda-hhs-genertically-modified-animals-460489	7701759	Main Search
					https://www.politico.com/newsletters/weekly-agriculture/2021/03/29/resistance-to-usda-carbon-bank-rises-794313
					https://www.reuters.com/article/africa-gmo/african-union-crafts-guidelines-for-gm-crops-activists-raise-alarm-idUSL8N2PY2PV
2020-10-07	South and Central America	Latin America	Reuters Latino AmÃ©rica | Reuters Latin America	EXCLUSIVE-Argentina to approve Bioceres drought resistant GMO wheat -government document	https://www.reuters.com/article/argentina-wheat-bioceres-idUKL1N2GY1ZN	59206	Main Search
					https://www.reuters.com/article/argentina-wheat-bioceres-idUSKBN26T0C8
2020-10-09	North America	USA	Reuters	Argentina first nation to OK drought-resistant GMO wheat	https://www.reuters.com/article/argentina-wheat-gmo-idUSL1N2H00CL	11142155	Main Search
					https://www.reuters.com/article/brazil-soybeans-seeds-focus/corteva-faces-slow-start-as-it-takes-aim-at-bayers-brazil-soy-reign-idUSKBN2GY14T
					https://www.reuters.com/article/brazil-wheat-gmo/update-1-brazil-clears-sale-of-gmo-wheat-flour-from-argentina-idUSL1N2S21AR
					https://www.reuters.com/article/brazil-wheat-gmo/update-2-brazil-clears-gmo-wheat-flour-from-argentina-but-sales-may-be-slow-idUSL1N2S21AR
					https://www.reuters.com/article/brazil-wheat-gmo/update-2-brazils-abitrigo-says-millers-wont-buy-gmo-wheat-from-argentina-idUSL1N2QT1X7
					https://www.reuters.com/article/brief-transgene-and-hypertrust-patient-d-idUSFWN2EG072
					https://www.reuters.com/article/brief-transgene-fy-net-income-turns-to-l/brief-transgene-fy-net-income-turns-to-loss-of-18-8-million-euros-idUSFWN2B412W
					https://www.reuters.com/article/china-gmo/update-1-china-set-to-approve-domestic-gmo-corn-soy-crop-varieties-idUSL1N2JM0EQ
					https://www.reuters.com/article/china-gmo-regulations/china-plans-overhaul-of-seed-rules-to-pave-way-for-gmo-approvals-idUSKBN2HZ0D3
					https://www.reuters.com/article/china-gmo-regulations/china-proposes-new-rules-to-ease-gmo-approvals-idUSKBN2HZ0D3
					https://www.reuters.com/article/china-gmo-regulations-idUSKBN2HZ0D3
2021-04-29	North America	USA	Reuters	EU calls for rethink of GMO rules for gene-edited crops	https://www.reuters.com/article/eu-farming-gmo/eu-calls-for-rethink-of-gmo-rules-for-gene-edited-crops-idUSL8N2MM4X8	13320812	Main Search
					https://www.reuters.com/article/france-agriculture-gmo/france-backs-non-gmo-regulation-for-crop-gene-editing-in-eu-idUSL8N2JT4A3
2020-11-06	North America	USA	Reuters	Brazil issues rule facilitating U.S. GMO soy imports, ministry says	https://www.reuters.com/article/idUSKBN27M1LW	11142155	Main Search
2021-01-15	North America	USA	Reuters	Bans on GMO corn, glyphosate in Mexico would shrink food supplies, industry says	https://www.reuters.com/article/idUSL1N2JO2PX	13521201	Main Search
2021-02-09	North America	USA	Reuters	China finds illegal work on genetically modified corn, cotton seed	https://www.reuters.com/article/instant-article/idUSL1N2KF0O0	13521201	Main Search
2021-06-10	North America	USA	Reuters	Mexico stalling GMO corn permits ahead of ban, says top farm lobby	https://www.reuters.com/article/mexico-agriculture/mexico-stalling-gmo-corn-permits-ahead-of-ban-says-top-farm-lobby-idUSL2N2NR31S	14933646	Main Search
					https://www.reuters.com/article/mexico-agriculture/refile-lawsuits-likely-in-mexico-over-proposed-corn-import-glyphosate-bans-idUSL1N2KG2MI
2021-05-23	North America	USA	Reuters	Mexican judge rejects industry bid to halt GMO corn, glyphosate ban	https://www.reuters.com/article/mexico-agriculture-judge/update-1-mexican-judge-rejects-industry-bid-to-halt-gmo-corn-glyphosate-ban-idUSL2N2NB2D7	13687929	Main Search
2021-05-24	North America	USA	Reuters	UPDATE 1-Mexican judge rejects industry bid to halt GMO corn, glyphosate ban	https://www.reuters.com/article/mexico-agriculture-judge/update-1-mexican-judge-rejects-industry-bid-to-halt-gmo-corn-glyphosate-ban-idUSL2N2NB2D7	13687929	Main Search
					https://www.reuters.com/article/mexico-grains-corn/update-2-mexico-denies-permit-for-new-gmo-corn-variety-first-time-ever-idUSL1N2R41X9
					https://www.reuters.com/article/uk-factcheck-gates-gmo-idUSKBN2AN2CW
					https://www.reuters.com/article/usa-agriculture-mexico/mexicos-agriculture-minister-say-mexico-will-not-limit-gmo-corn-imports-from-u-s-idUSKBN2HA2KV
2021-04-13	North America	USA	Reuters	IN BRIEF: FDA appeals the rejection of its approval of genetically engineered salmon	https://www.reuters.com/article/usa-environment-lawsuit/in-brief-fda-appeals-the-rejection-of-its-approval-of-genetically-engineered-salmon-idUSL1N2M6304	12547197	Main Search
					https://www.reuters.com/article/us-argentina-wheat-bioceres-exclusive/exclusive-argentina-to-become-first-country-to-commercially-approve-gmo-wheat-idUSKBN26S3EL
2020-10-10	North America	USA	Reuters	Argentina first nation to OK drought-resistant GMO wheat, farm industry balks	https://www.reuters.com/article/us-argentina-wheat-gmo/argentina-first-nation-to-ok-drought-resistant-gmo-wheat-farm-industry-balks-idUSKBN26U1H4	11142155	Main Search
2021-06-17	North America	USA	Reuters	Brazil regulation seen allowing more U.S. GMO crop imports	https://www.reuters.com/article/us-brazil-gmo/brazil-regulation-seen-allowing-more-u-s-gmo-crop-imports-idUSKCN2DT28P	14933646	Main Search
2020-11-06	North America	USA	Reuters	Brazil issues rule facilitating U.S. GMO soy imports, ministry says	https://www.reuters.com/article/us-brazil-grains/brazil-issues-rule-facilitating-u-s-gmo-soy-imports-ministry-says-idUSKBN27M1LW	11142155	Main Search
2019-12-30	North America	USA	Reuters	China approves 2 genetically modified crops from U.S. for import, renews 10 others	https://www.reuters.com/article/us-china-gmo/china-approves-two-genetically-modified-crops-from-u-s-for-import-renews-10-others-idUSKBN1YY04Z	8502063	Main Search
2020-02-07	Africa	Pan-Africa	Reuters Africa	France must put gene-edited crops under GMO rules this year - court	https://www.reuters.com/article/us-france-gmo-idUSKBN2012ID	48002	Main Search
					https://www.reuters.com/article/us-health-coronavirus-bonds/payment-holiday-parachute-might-covid-proof-government-bonds-top-fund-says-idUSKBN25L1OW
2021-01-03	North America	USA	Reuters	Mexico Farm Lobby Blasts Ban on GMO Corn; Organic Growers Welcome It	https://www.reuters.com/article/us-mexico-corn-gmo/mexico-farm-lobby-blasts-ban-on-gmo-corn-organic-growers-welcome-it-idINKBN2970MF	15813746	Main Search
2021-03-26	North America	USA	Reuters	U.S. Says Mexico Plan to Ban GMO Corn Imports Does Not Apply to Animal Feed	https://www.reuters.com/article/us-usa-corn-mexico/u-s-says-mexico-plan-to-ban-gmo-corn-imports-does-not-apply-to-animal-feed-idUSKBN2BI32G	12547197	Main Search
					https://www.reuters.com/business/corteva-faces-slow-start-it-takes-aim-bayers-brazil-soy-reign-2021-10-08/
2021-02-19	North America	USA	Reuters	Mexico Pressing Ahead With GMO Corn, Glyphosate Bans, Says Key Official	https://www.reuters.com/business/environment/mexico-pressing-ahead-with-gmo-corn-glyphosate-bans-says-key-official-2021-02-19	12547197	Main Search
					https://www.reuters.com/business/environment/mexico-pressing-ahead-with-gmo-corn-glyphosate-bans-says-key-official-2021-02-19/
2021-06-10	North America	USA	Reuters	Mexico stalling GMO corn permits ahead of ban, says top farm lobby	https://www.reuters.com/business/environment/mexico-stalling-gmo-corn-permits-ahead-ban-says-top-farm-lobby-2021-06-10/	14933646	Main Search
2021-04-22	North America	USA	Reuters	Scientists Hope Genetic Engineering Can Revive the American Chestnut Tree	https://www.reuters.com/business/environment/scientists-hope-genetic-engineering-can-revive-american-chestnut-tree-2021-04-22	13320812	Main Search
2021-10-08	North America	USA	Reuters	Bayer blasts 'unscientific' rejection by Mexican regulator of GMO corn permit	https://www.reuters.com/world/americas/bayer-blasts-unscientific-rejection-by-mexican-regulator-gmo-corn-permit-2021-10-08/	17992950	Main Search
					https://www.reuters.com/world/americas/brazil-clears-gmo-wheat-flour-argentina-global-first-sales-may-be-slow-2021-11-11/
					https://www.reuters.com/world/americas/clashing-visions-mexicos-gmo-corn-ban-cloud-impact-2021-07-08/
2021-04-29	North America	USA	Reuters	EU calls for rethink of GMO rules for gene-edited crops	https://www.reuters.com/world/europe/eu-calls-rethink-gmo-rules-gene-edited-crops-2021-04-29/	13320812	Main Search
2020-09-29	North America	USA	Salon	A judge just dismissed efforts to stop pesticides and GMO crops from being used in wildlife refuges	https://www.salon.com/2020/09/29/a-judge-just-dismissed-efforts-to-stop-pesticides-and-gmo-crops-from-being-used-in-wildlife-refuges	2031980	Main Search
					https://www.salon.com/2020/09/29/a-judge-just-dismissed-efforts-to-stop-pesticides-and-gmo-crops-from-being-used-in-wildlife-refuges/
					https://www.salon.com/2020/12/29/searching-for-ethical-sugar_partner/
					https://www.salon.com/2021/01/17/the-distilleries-working-to-reduce-the-foodprint-of-spirits_partner/
					https://www.salon.com/2021/07/30/a-sterile-solution-how-crispr-could-protect-wild-salmon_partner/
2021-03-10	North America	USA	SciDev.net	Bananas, indigenous knowledge, and GMOs	https://www.scidev.net/global/africa-science-focus/bananas-indigenous-knowledge-and-gmos/	44054	Main Search
					https://www.scidev.net/global/features/sustainable-food-production-facts-and-figures/
					https://www.sciencedaily.com/releases/2019/12/191220105621.htm
					https://www.sciencedaily.com/releases/2019/12/191224101306.htm
					https://www.sciencedaily.com/releases/2020/01/200125090727.htm
2020-04-10	North America	USA	Science Daily	A model for better predicting the unpredictable byproducts of genetic modification	https://www.sciencedaily.com/releases/2020/04/200410162404.htm	4216849	Main Search
					https://www.sciencedaily.com/releases/2020/05/200507094807.htm
					https://www.sciencedaily.com/releases/2020/07/200721114723.htm
					https://www.sciencedaily.com/releases/2020/07/200722134931.htm
					https://www.sciencedaily.com/releases/2020/09/200917084555.htm
					https://www.sciencedaily.com/releases/2020/11/201118080800.htm
					https://www.sciencedaily.com/releases/2020/12/201201124152.htm
					https://www.sciencedaily.com/releases/2021/01/210104141521.htm
					https://www.sciencedaily.com/releases/2021/05/210511123631.htm
					https://www.sciencedaily.com/releases/2021/08/210830140257.htm
					https://www.sciencedaily.com/releases/2021/10/211028120330.htm
					https://www.sciencedaily.com/releases/2021/11/211109155215.htm
2020-04-21	North America	USA	Science	Rice genetically engineered to resist heat waves can also produce up to 20% more grain	https://www.sciencemag.org/news/2020/04/rice-genetically-engineered-resist-heat-waves-can-also-produce-20-more-grain	5657544	Main Search
					https://www.sciencemag.org/news/2021/05/uk-set-loosen-rules-gene-edited-crops-and-animals
2021-04-26	North America	USA	The Seattle Times	The world is too dry and hungry to snub genetically modified crops, tech CEO says	https://www.seattletimes.com/business/agriculture/the-world-is-too-dry-and-hungry-to-snub-genetically-modified-crops-tech-ceo-says	2013652	Main Search
2021-04-29	North America	USA	The Seattle Times	EU study: GMO laws needs overhaul; environmentalists protest	https://www.seattletimes.com/business/eu-study-gmo-laws-needs-overhaul-environmentalists-protest	2013652	Main Search
					https://www.seattletimes.com/business/eu-study-gmo-laws-needs-overhaul-environmentalists-protest/
2021-05-27	North America	USA	The Seattle Times	Genetically modified salmon head to U.S. dinner plates	https://www.seattletimes.com/business/genetically-modified-salmon-head-to-us-dinner-plates	2052620	Main Search
					https://www.sfchronicle.com/news/article/Iowa-GOP-Sen-Chuck-Grassley-seeking-reelection-16484076.php
					https://www.telegraph.co.uk/politics/2020/06/19/protectionism-rearing-ugly-head-seek-cheaper-high-quality-food/
					https://www.thecitizen.co.tz/tanzania/news/legal-action-should-be-taken-against-importers-of-gmo-seeds-trials-kilimo-hai-3273570
2021-01-29	Africa	Tanzania	Tanzania Citizen	Legal action should be taken against importers of GMO seeds trials: Kilimo Hai	https://www.thecitizen.co.tz/tanzania/news/legal-action-should-be-taken-against-importers-of-gmo-seeds-trials-kilimo-hai-3273572	24685	Main Search
					https://www.thecitizen.co.tz/tanzania/news/-stakeholders-in-dilemma-over-ban-on-gmo-seed-trial-3259198
					https://www.thecitizen.co.tz/tanzania/oped/-it-s-not-by-accident-that-jeff-bezos-is-fabulously-rich-3245242
					https://www.theguardian.com/business/2021/feb/16/revealed-monsanto-mexico-us-glyphosate-ban
2020-12-17	Europe	UK	The Guardian	US FDA declares genetically modified pork 'safe to eat' | Environment	https://www.theguardian.com/environment/2020/dec/17/us-fda-declares-genetically-modified-pork-safe-to-eat	30302816	Main Search
					https://www.thehindu.com/news/national/maharashtra-firm-sold-rice-feared-to-be-gm-contaminated-centre/article37098681.ece
2021-06-22	South Asia	India	The Hindu	First-ever genetically modified rubber planted in Assam	https://www.thehindu.com/news/national/other-states/first-ever-genetically-modified-rubber-planted-in-assam/article34901294.ece	3606867	Main Search
					https://www.thehindu.com/opinion/lead/the-flawed-spin-to-indias-cotton-story/article30627778.ece
2021-10-23	South Asia	India	The Hindu	Explained | Is genetically modified rice grown in India?	https://www.thehindu.com/sci-tech/agriculture/explained-is-genetically-modified-rice-grown-in-india/article37144630.ece	2639283	Main Search
2021-11-15	South Asia	India	The Hindu	China plans overhaul of seed rules to pave way for GMO approvals	https://www.thehindu.com/sci-tech/technology/china-plans-overhaul-of-seed-rules-to-pave-way-for-gmo-approvals/article37501291.ece	2934701	Main Search
					https://www.the-star.co.ke/business/kenya/2020-07-03-genetically-modified-varieties-should-not-be-approved-in-kenya-lobbyists/
2021-06-26	Africa	Kenya	The Star	GMO cotton farmers love crop, want better prices	https://www.the-star.co.ke/counties/central/2021-06-26-gmo-cotton-farmers-love-crop-want-better-prices/	214939	Main Search
2019-12-19	Africa	Kenya	The Star	Cabinet approves commercial farming of GMO cotton	https://www.the-star.co.ke/news/2019-12-19-cabinet-approves-commercial-farming-of-gmo-cotton/	300223	Main Search
2021-09-03	Africa	Kenya	The Star	Animal feed manufacturers want state to allow importation of GMO soya beans	https://www.the-star.co.ke/news/2021-09-03-animal-feed-manufacturers-want-state-to-allow-importation-of-gmo-soya-beans	242598	Main Search
					https://www.the-star.co.ke/news/2021-09-03-animal-feed-manufacturers-want-state-to-allow-importation-of-gmo-soya-beans/
					https://www.thesun.co.uk/money/15805936/mars-recall-chocolate-banned-ingredient-gmo/
					https://www.thesun.co.uk/money/15811681/aldi-recalls-puff-pastries-cheese-onion/
					https://www.thisdaylive.com/index.php/2019/12/21/how-plant-breeding-innovation-is-different-from-gmo-and-how-pbi-can-improve-food-security-in-africa/
					https://www.thisdaylive.com/index.php/2020/09/26/adieu-william-the-baptist/
					https://www.thisdaylive.com/index.php/2020/10/21/group-raises-alarm-over-influx-of-genetically-modified-crops-foods/
					https://www.thisdaylive.com/index.php/2020/11/09/farmers-to-access-new-drought-resistant-maize-variety-by-2022/
					https://www.thisdaylive.com/index.php/2020/11/11/iar-aatf-to-launch-new-drought-resistant-maize-variety-by-2022/
					https://www.thisdaylive.com/index.php/2021/04/14/report-faults-nbma-says-over-30-gmo-products-in-nigerian-market/
					https://www.thisdaylive.com/index.php/2021/11/11/fg-urged-to-invest-in-biotechnology-to-strengthen-food-security/
					https://www.usatoday.com/story/opinion/voices/2020/02/05/wellness-holistic-nutrition-fad-snake-oil-column/4643035002/
					https://www.usatoday.com/story/tech/reviewedcom/2021/04/21/15-sustainable-products-from-amazon-that-are-climate-pledge-friendly/115727242/
2021-04-29	North America	USA	U.S. News & World Report	EU study: GMO laws needs overhaul; environmentalists protest	https://www.usnews.com/news/business/articles/2021-04-29/eu-study-gmo-laws-needs-overhaul-environmentalists-protest	15078684	Main Search
2020-12-15	North America	USA	U.S. News & World Report	US Regulators OK Genetically Modified Pig for Food, Drugs	https://www.usnews.com/news/politics/articles/2020-12-15/us-regulators-ok-genetically-modified-pig-for-food-drugs	13794400	Main Search
2021-02-19	North America	USA	U.S. News & World Report	Mexico Pressing Ahead With GMO Corn, Glyphosate Bans, Says Key Official	https://www.usnews.com/news/top-news/articles/2021-02-19/mexico-pressing-ahead-with-gmo-corn-glyphosate-bans-says-key-official	16424013	Main Search
2021-04-22	North America	USA	U.S. News	Scientists Hope Genetic Engineering Can Revive the American Chestnut Tree	https://www.usnews.com/news/us/articles/2021-04-22/scientists-hope-genetic-engineering-can-revive-the-american-chestnut-tree	15078684	Main Search
2021-03-26	North America	USA	U.S. News & World Report	U.S. Says Mexico Plan to Ban GMO Corn Imports Does Not Apply to Animal Feed	https://www.usnews.com/news/world/articles/2021-03-26/us-says-mexico-plan-to-ban-gmo-corn-imports-does-not-apply-to-animal-feed	14871649	Main Search
2021-07-08	North America	USA	U.S. News & World Report	Clashing visions of Mexico's GMO corn ban cloud impact	https://www.usnews.com/news/world/articles/2021-07-08/clashing-visions-of-mexicos-gmo-corn-ban-cloud-impact	15469000	Main Search
2021-11-11	North America	USA	U.S. News & World Report	Brazil clears GMO wheat flour from Argentina in global first, but sales may be slow	https://www.usnews.com/news/world/articles/2021-11-11/brazil-clears-gmo-wheat-flour-from-argentina-in-global-first-but-sales-may-be-slow	15075563	Main Search
2019-12-19	Africa	Nigeria	Vanguard	GMOs: MBMA plans new rules, guidelines to regulate modern biotechnology	https://www.vanguardngr.com/2019/12/gmos-mbma-plans-new-rules-guidelines-to-regulate-modern-biotechnology	155249	Main Search
					https://www.vanguardngr.com/2019/12/gmos-mbma-plans-new-rules-guidelines-to-regulate-modern-biotechnology/
2019-12-01	Africa	Nigeria	Vanguard	Nigeria not ready for GMOsâ€”Nnimmo Bassey	https://www.vanguardngr.com/2019/12/nigeria-not-ready-for-gmos-nnimmo-bassey	195940	Main Search
					https://www.vanguardngr.com/2019/12/nigeria-not-ready-for-gmos-nnimmo-bassey/
					https://www.vanguardngr.com/2020/08/reversing-nigerias-dependence-on-imported-food-through-technology/
2020-12-30	Africa	Nigeria	Vanguard	Dangers, benefits of genetically modified foods (2)	https://www.vanguardngr.com/2020/12/dangers-benefits-of-genetically-modified-foods-2/	216277	Main Search
2020-12-30	Africa	Nigeria	Vanguard	Dangers, benefits of genetically modified foods (3)	https://www.vanguardngr.com/2020/12/dangers-benefits-of-genetically-modified-foods-3/	216277	Main Search
2020-12-28	Africa	Nigeria	Vanguard	GMO Alarm: Dangers, benefits of genetically modified foods	https://www.vanguardngr.com/2020/12/gmo-alarm-dangers-benefits-of-genetically-modified-foods/	216277	Main Search
2021-01-30	Africa	Nigeria	Vanguard	Farmers in Kano call for ban on GMOs	https://www.vanguardngr.com/2021/01/farmers-in-kano-call-for-ban-on-gmos/	182647	Main Search
					https://www.vanguardngr.com/2021/04/nbma-unveils-biosecurity-policy-seeks-fec-approval/
					https://www.vanguardngr.com/2021/05/nbma-reiterates-commitment-to-clamp-down-on-gmos/
					https://www.vanguardngr.com/2021/05/plant-variety-protection-law-critical-to-food-security-nasc/
					https://www.vanguardngr.com/2021/07/biotechnology-is-no-longer-viewed-as-option-but-necessity-okogbenin/
					https://www.vanguardngr.com/2021/07/gmos-pib-are-anti-people-threat-to-environment-csos/
					https://www.vice.com/en/article/7kbzv4/mexico-rejected-appeals-for-gmo-corn-bayer-monsanto
					https://www.vox.com/22787178/beyond-impossible-plant-based-vegetarian-meat-climate-environmental-impact-sustainability
2021-05-27	North America	USA	The Washington Post	Genetically modified salmon head to U.S. dinner plates	https://www.washingtonpost.com/business/genetically-modified-salmon-head-to-us-dinner-plates/2021/05/27/2718f0ac-bf2b-11eb-922a-c40c9774bc48_story.html	19653394	Main Search
2020-12-16	North America	USA	The Washington Post	US Regulators OK Genetically Modified Pig for Food, Drugs	https://www.washingtonpost.com/health/us-regulators-ok-genetically-modified-pig-for-food-drugs/2020/12/15/969aafae-3f1c-11eb-b58b-1623f6267960_story.html	26265226	Main Search
					https://www.washingtonpost.com/opinions/a-fishy-campaign-against-salmon/2020/02/12/6b2ab660-48fb-11ea-bdbf-1dfb23249293_story.html
2021-04-29	North America	USA	The Washington Post	EU study: GMO laws needs overhaul; environmentalists protest	https://www.washingtonpost.com/politics/eu-study-gmo-laws-needs-overhaul-environmentalists-protest/2021/04/29/717970b8-a8f1-11eb-a8a7-5f45ddcdf364_story.html	21352476	Main Search
					https://www.washingtontimes.com/news/2020/jan/17/missouri-farmer-ran-one-of-the-biggest-frauds-in-u/
2021-04-28	North America	USA	The Washington Times	EU study: GMO laws needs overhaul; environmentalists protest	https://www.washingtontimes.com/news/2021/apr/29/eu-study-gmo-laws-needs-overhaul-environmentalists/?utm_source=RSS_Feed&utm_medium=RSS	1111900	Main Search
					https://www.wired.com/story/35-years-later-studies-show-a-silver-lining-from-chernobyl/
					https://www.wired.com/story/climate-change-change-your-mind-about-alternative-meat/?itm_campaign=BottomRelatedStories_ClimateIssue&itm_content=footer-recirc
					https://www.wired.com/story/your-food-isnt-natural-and-it-never-will-be/
					https://www.wsj.com/articles/how-to-avoid-paying-the-cruelest-tax-inflation-11601631007
					https://www.yahoo.com/entertainment/break-booze-dry-january-sober-063005766.html
					https://www.yahoo.com/entertainment/everyone-stocking-canned-foods-ones-233238208.html
					https://www.yahoo.com/entertainment/resolving-live-healthier-juice-delivery-173531083.html
					https://www.yahoo.com/lifestyle/11-best-biotin-supplements-hair-003013066.html
2019-12-10	North America	USA	Yahoo Entertainment	$125 million for Inscripta may usher in the next wave of genetic engineering	https://www.yahoo.com/lifestyle/125-million-inscripta-may-usher-130148074.html	159759515	Main Search
					https://www.yahoo.com/lifestyle/14-best-vegan-protein-powders-191500073.html
					https://www.yahoo.com/lifestyle/30-gluten-free-products-add-005600850.html
					https://www.yahoo.com/lifestyle/31-best-vegan-food-products-213100716.html
					https://www.yahoo.com/lifestyle/american-foods-banned-other-countries-132136200.html
					https://www.yahoo.com/lifestyle/baby-formulas-best-ones-nourish-180000769.html
					https://www.yahoo.com/lifestyle/best-pre-workout-supplement-powders-220030205.html
					https://www.yahoo.com/lifestyle/best-vegan-protein-powders-build-213800658.html
					https://www.yahoo.com/lifestyle/company-changing-dna-vegetables-them-005330646.html
					https://www.yahoo.com/lifestyle/effective-lactation-teas-help-increase-191253337.html
					https://www.yahoo.com/lifestyle/hate-everything-mint-flavored-see-112610659.html
					https://www.yahoo.com/lifestyle/meat-substitutes-healthy-know-buying-214002139.html
					https://www.yahoo.com/lifestyle/nutritious-baby-food-pouches-feedings-140017938.html
					https://www.yahoo.com/lifestyle/pea-protein-powders-experts-weigh-003017699.html
					https://www.yahoo.com/lifestyle/popped-sorghum-snacks-satisfy-crunchy-155538838.html
					https://www.yahoo.com/lifestyle/protein-packed-paleo-snack-bars-180005361.html
					https://www.yahoo.com/lifestyle/stage-two-baby-foods-little-163209366.html
					https://www.yahoo.com/lifestyle/where-buy-fresh-masa-masa-120000756.html
					https://www.yahoo.com/lifestyle/why-chile-crisp-pantry-24-150000971.html
					https://www.yahoo.com/lifestyle/york-licenses-gmo-internet-issue-023842768.html
2021-11-11	North America	USA	Yahoo!	UPDATE 1-Brazil clears sale of GMO wheat flour from Argentina	https://www.yahoo.com/now/1-brazil-clears-sale-gmo-141304684.html	144137583	Main Search
2021-11-15	North America	USA	Yahoo!	UPDATE 1-China plans overhaul of seed rules to pave way for GMO approvals	https://www.yahoo.com/now/1-china-plans-overhaul-seed-035216134.html	146177877	Main Search
2021-10-20	North America	USA	Yahoo!	UPDATE 1-Mexico's agriculture minister say Mexico will not limit GMO corn imports from U.S.	https://www.yahoo.com/now/1-mexicos-agriculture-minister-mexico-201915133.html	144137583	Main Search
2021-10-08	North America	USA	Yahoo!	Bayer blasts 'unscientific' rejection by Mexican regulator of GMO corn permit	https://www.yahoo.com/now/bayer-blasts-unscientific-rejection-mexican-204350949.html	153128671	Main Search
2021-11-11	North America	USA	Yahoo!	Brazil clears GMO wheat flour from Argentina in global first, but sales may be slow	https://www.yahoo.com/now/brazil-clears-gmo-wheat-flour-220227042.html	146177877	Main Search
2021-11-14	North America	USA	Yahoo!	China proposes new rules to ease GMO approvals	https://www.yahoo.com/now/china-proposes-rules-ease-gmo-144906591.html	146177877	Main Search
					https://zambianeye.com/gmo-foods-not-harmful-for-human-consumption-experts/

## Sheet: Human Health
Date	Media Type	Media Outlet	Title	Link	Readership	Shares	Article Impact	Country	State	City	Issue
2021-11-27	News	Leadership	Expert Allays Fears Over Safety Of GMOs	=HYPERLINK("http://app2.cision.com/redir?s=9500000594990593", "https://leadership.ng/expert-allays-fears-over-safety-of-gmos/")	31455	0	Medium	Nigeria	Abuja Federal Capital Territory		Human Health
2021-11-25	News	Bloomberg	Will China Makes Its Peace With GMOs?	=HYPERLINK("http://app2.cision.com/redir?s=8500000222225535", "https://www.bloomberg.com/opinion/articles/2021-11-25/will-china-makes-its-peace-with-gmos")	13268184	568	High	United States	New York	New York	Human Health
2021-11-16	News	Business Daily	High-yielding GMO cotton wins over Tana River farmers	=HYPERLINK("http://app2.cision.com/redir?s=9500000590299307", "https://www.businessdailyafrica.com/bd/data-hub/high-yielding-gmo-cotton-wins-tana-river-farmers-3619944")	108114	0	Medium	Kenya	Nairobi		Human Health
2021-10-28	News	Newsweek	Coming Soon to a Supermarket Near You: Genetically Modified Strawberries	=HYPERLINK("http://app2.cision.com/redir?s=8600002168596180", "https://www.newsweek.com/coming-soon-supermarket-near-you-genetically-modified-strawberries-1643568")	8108699	0	Medium	United States	New York	New York	Human Health
2021-10-23	News	The Hindu	Explained | Is genetically modified rice grown in India?	=HYPERLINK("http://app2.cision.com/redir?s=1268592583075", "https://www.thehindu.com/sci-tech/agriculture/explained-is-genetically-modified-rice-grown-in-india/article37144630.ece")	2639283	27	High	India	Tamil Nadu	Chennai (ex Madras)	Human Health
2021-10-20	News	Reuters	Mexico's agriculture minister say Mexico will not limit GMO corn imports from U.S.	=HYPERLINK("http://app2.cision.com/redir?s=8500000209742499", "https://www.reuters.com/article/usa-agriculture-mexico/mexicos-agriculture-minister-say-mexico-will-not-limit-gmo-corn-imports-from-u-s-idUSKBN2HA2KV")	15337722	34	High	United States	New York	New York	Human Health
2021-10-20	News	Vice News	Upstart Corn Activists in Mexico Just Beat GMO Goliath Bayer-Monsanto	=HYPERLINK("http://app2.cision.com/redir?s=1267230977792", "https://news.vice.com/en_us/article/7kbzv4/mexico-rejected-appeals-for-gmo-corn-bayer-monsanto")	365	0	Low	United States			Human Health
2021-10-20	News	VICE	Upstart Corn Activists in Mexico Just Beat GMO Goliath Bayer-Monsanto	=HYPERLINK("http://app2.cision.com/redir?s=9500000580554196", "https://www.vice.com/en/article/7kbzv4/mexico-rejected-appeals-for-gmo-corn-bayer-monsanto")	6021816	0	High	United States	New York	New York	Human Health
2021-10-19	News	Fortune	Once wary of GMOs, China is now leading in gene-edited seeds	=HYPERLINK("http://app2.cision.com/redir?s=8600002152918624", "https://fortune.com/2021/10/19/syngenta-ceo-erik-fyrwald-gmo-china-fortune-global-500-summit/")	2760604	0	Medium	United States	New York	New York	Human Health
2021-10-11	News	THISDAYLIVE	FG Approves Genetically-modified Maize for Open Cultivation | THISDAYLIVE	=HYPERLINK("http://app2.cision.com/redir?s=8500000206420568", "https://www.thisdaylive.com/index.php/2021/10/11/fg-approves-genetically-modified-maize-for-open-cultivation/")	77260	0	Medium	Nigeria	Lagos		Human Health
2021-10-11	News	Punch Newspapers	FG approves cultivation of genetically modified maize	=HYPERLINK("http://app2.cision.com/redir?s=1263229745040", "https://punchng.com/fg-approves-cultivation-of-genetically-modified-maize/?utm_source=auto-read-also&utm_medium=web")	270125	0	Medium	Nigeria	Ogun		Human Health
2021-10-11	News	AllAfrica	Nigerians Kick As Govt Approves Genetically Modified Maize	=HYPERLINK("http://app2.cision.com/redir?s=9500000577419885", "https://allafrica.com/stories/202110120012.html")	230876	6	Medium	South Africa	Western Cape	Cape Town	Human Health
2021-10-10	News	Leadership	Nigerians Kick As FG Approves Genetically Modified Maize	=HYPERLINK("http://app2.cision.com/redir?s=9500000577017531", "https://leadership.ng/nigerians-kick-as-fg-approves-genetically-modified-maize/")	23610	0	Medium	Nigeria	Abuja Federal Capital Territory		Human Health
2021-10-10	News	AllAfrica	Nigeria Grants Approval for Genetically Modified Maize	=HYPERLINK("http://app2.cision.com/redir?s=9500000577046161", "https://allafrica.com/stories/202110110017.html")	230876	0	Medium	South Africa	Western Cape	Cape Town	Human Health
2021-10-08	News	Daily Mail	Bayer blasts 'unscientific' rejection by Mexican regulator of GMO...	=HYPERLINK("http://app2.cision.com/redir?s=8500000205766620", "https://www.dailymail.co.uk/wires/reuters/article-10074173/Bayer-blasts-unscientific-rejection-Mexican-regulator-GMO-corn-permit.html")	18883709	0	High	United Kingdom	London, City of	London	Human Health
2021-10-08	News	Daily Mail	Mexico denies permit for new GMO corn variety, first time ever	=HYPERLINK("http://app2.cision.com/redir?s=8500000205766586", "https://www.dailymail.co.uk/wires/reuters/article-10074245/Mexico-denies-permit-new-GMO-corn-variety-time-ever.html")	18883709	0	High	United Kingdom	London, City of	London	Human Health
2021-10-08	News	Reuters	Bayer blasts 'unscientific' rejection by Mexican regulator of GMO corn permit	=HYPERLINK("http://app2.cision.com/redir?s=8500000205765603", "https://www.reuters.com/world/americas/bayer-blasts-unscientific-rejection-by-mexican-regulator-gmo-corn-permit-2021-10-08/")	17992950	0	High	United States	New York	New York	Human Health
2021-10-08	News	Reuters	Mexico denies permit for new GMO corn variety, first time ever	=HYPERLINK("http://app2.cision.com/redir?s=8500000205765625", "https://www.reuters.com/article/mexico-grains-corn/update-2-mexico-denies-permit-for-new-gmo-corn-variety-first-time-ever-idUSL1N2R41X9")	17992950	0	High	United States	New York	New York	Human Health
2021-10-08	News	Yahoo!	Bayer blasts 'unscientific' rejection by Mexican regulator of GMO corn permit	=HYPERLINK("http://app2.cision.com/redir?s=1262581425477", "https://www.yahoo.com/now/bayer-blasts-unscientific-rejection-mexican-204350949.html")	153128671	0	High	United States	California	Sunnyvale	Human Health
2021-10-08	News	Yahoo News UK	Bayer blasts 'unscientific' rejection by Mexican regulator of GMO corn permit	=HYPERLINK("http://app2.cision.com/redir?s=1262589753935", "https://uk.news.yahoo.com/bayer-blasts-unscientific-rejection-mexican-204350188.html")	966380	0	Medium	United Kingdom	London, City of	London	Human Health
2021-10-08	News	US News Money	Bayer Blasts 'Unscientific' Rejection by Mexican Regulator of GMO Corn Permit	=HYPERLINK("http://app2.cision.com/redir?s=8600002132594629", "https://money.usnews.com/investing/news/articles/2021-10-08/bayer-blasts-unscientific-rejection-by-mexican-regulator-of-gmo-corn-permit")	2559464	0	Medium	United States	District of Columbia	Washington	Human Health
2021-10-08	News	Yahoo News	Bayer blasts 'unscientific' rejection by Mexican regulator of GMO corn permit	=HYPERLINK("http://app2.cision.com/redir?s=9600001528668679", "https://news.yahoo.com/bayer-blasts-unscientific-rejection-mexican-204350949.html")	23072041	0	High	United States	California	Sunnyvale	Human Health
2021-09-30	News	BBC News	Current uses of genetic engineering	=HYPERLINK("http://app2.cision.com/redir?s=9600001518134129", "https://www.bbc.co.uk/bitesize/guides/zsg6v9q/revision/5")	25336597	0	High	United Kingdom	London, City of	London	Human Health
2021-09-30	News	BBC News	Potential benefits and risks of genetic engineering	=HYPERLINK("http://app2.cision.com/redir?s=9600001518134092", "https://www.bbc.co.uk/bitesize/guides/zsg6v9q/revision/7")	25336597	0	High	United Kingdom	London, City of	London	Human Health
2021-09-29	News	The Guardian	Genetically modified food a step closer in England as laws relaxed	=HYPERLINK("http://app2.cision.com/redir?s=8500000202514580", "https://www.theguardian.com/environment/2021/sep/29/genetically-modified-food-a-step-closer-in-england-as-laws-relaxed")	28285983	4113	High	United Kingdom	London, City of	London	Human Health
2021-09-29	News	Yahoo News UK	Genetically modified food a step closer in England as laws relaxed	=HYPERLINK("http://app2.cision.com/redir?s=1258405426436", "https://uk.news.yahoo.com/genetically-modified-food-step-closer-060044705.html")	966380	0	Medium	United Kingdom	London, City of	London	Human Health
2021-09-29	News	The Guardian	Genetically modified food a step closer in England as laws relaxed	=HYPERLINK("http://app2.cision.com/redir?s=9500000572662967", "https://www.theguardian.com/environment/2021/sep/29/genetically-modified-food-a-step-closer-in-england-as-laws-relaxed")	28285983	0	High	United Kingdom	London, City of	London	Human Health
2021-09-28	News	Yahoo News Canada	Genetically modified food a step closer in England as laws relaxed	=HYPERLINK("http://app2.cision.com/redir?s=50000089461481", "https://ca.news.yahoo.com/genetically-modified-food-step-closer-060044705.html")	775186	0	Medium	Canada	Ontario	Toronto	Human Health
2021-09-27	News	Reuters	Brazil's Abitrigo says millers won't buy GMO wheat from Argentina	=HYPERLINK("http://app2.cision.com/redir?s=8500000201993607", "https://www.reuters.com/article/brazil-wheat-gmo/update-2-brazils-abitrigo-says-millers-wont-buy-gmo-wheat-from-argentina-idUSL1N2QT1X7")	17992950	0	High	United States	New York	New York	Human Health
2021-09-27	News	Daily Mail	Brazil's Abitrigo says millers won't buy GMO wheat from Argentina	=HYPERLINK("http://app2.cision.com/redir?s=8500000201987592", "https://www.dailymail.co.uk/wires/reuters/article-10034763/Brazils-Abitrigo-says-millers-wont-buy-GMO-wheat-Argentina.html")	18883709	0	High	United Kingdom	London, City of	London	Human Health
2021-09-27	News	Science Daily	Taking the guesswork out of genetic engineering	=HYPERLINK("http://app2.cision.com/redir?s=9500000572003325", "https://www.sciencedaily.com/releases/2021/09/210927110454.htm")	2005388	28	High	United States	Maryland	Rockville	Human Health
2021-09-23	News	Business Daily	State rules out GMO maize imports to tame cost of animal feeds	=HYPERLINK("http://app2.cision.com/redir?s=9500000570293025", "https://www.businessdailyafrica.com/bd/economy/state-rules-out-gmo-maize-imports-tame-cost-of-animal-feeds-3559384")	118298	0	Medium	Kenya	Nairobi		Human Health
2021-09-20	News	Daily Express	'Not based on science!' Lord Frost mocks EU approach to genetically modified organisms	=HYPERLINK("http://app2.cision.com/redir?s=9500000569270234", "https://www.express.co.uk/news/science/1493820/lord-frost-brexit-britain-european-union-science-genetically-modified-organisms")	7044197	0	High	United Kingdom	London, City of	London	Human Health
2021-09-17	News	Nature Research	A CRISPR/Cas9 genetically engineered organoid biobank reveals essential host factors for coronaviruses	=HYPERLINK("http://app2.cision.com/redir?s=8500000198661975", "https://www.nature.com/articles/s41467-021-25729-7")	9654694	5	High	United Kingdom	London, City of	London	Human Health
2021-09-03	News	The Star	Animal feed manufacturers want state to allow importation of GMO soya beans	=HYPERLINK("http://app2.cision.com/redir?s=8600002068317355", "https://www.the-star.co.ke/news/2021-09-03-animal-feed-manufacturers-want-state-to-allow-importation-of-gmo-soya-beans/")	242598	0	Medium	Kenya	Nairobi		Human Health
2021-09-02	News	Nature Research	Utilize existing genetic diversity before genetic modification in indigenous crops	=HYPERLINK("http://app2.cision.com/redir?s=8500000193709292", "https://www.nature.com/articles/s41587-021-01048-6")	9818816	0	Medium	United Kingdom	London, City of	London	Human Health
2021-09-01	News	Nature Research	A versatile genetic engineering toolkit for E. coli based on CRISPR-prime editing	=HYPERLINK("http://app2.cision.com/redir?s=8500000193174279", "https://www.nature.com/articles/s41467-021-25541-3")	9818816	0	Medium	United Kingdom	London, City of	London	Human Health
2021-08-31	News	Yahoo News Canada	New technique to track genetically modified animals that have escaped into the wild	=HYPERLINK("http://app2.cision.com/redir?s=50000088685434", "https://ca.news.yahoo.com/genetically-modified-animal-tracker-152306619.html")	857288	0	Medium	Canada	Ontario	Toronto	Human Health
2021-08-25	News	Reuters	Philippines approves commercial use of genetically engineered rice	=HYPERLINK("http://app2.cision.com/redir?s=8500000190939614", "https://www.reuters.com/article/philippines-rice-gmo/update-1-philippines-approves-commercial-use-of-genetically-engineered-rice-idUSL1N2PW2QJ")	16408885	0	High	United States	New York	New York	Human Health
2021-08-13	News	AP	What's for dinner? Genetically engineered salmon OK'd by FDA	=HYPERLINK("http://app2.cision.com/redir?s=9600001495080262", "https://apnews.com/article/lifestyle-technology-health-genetics-whole-foods-market-inc-6096eee36fb94df29eb922d9c41b3fe2")	7108818	0	High	United States	New York	New York	Human Health
2021-08-02	News	BBC News	BBC World Service - Business Daily, GMOs	=HYPERLINK("http://app2.cision.com/redir?s=8500000182933698", "https://www.bbc.co.uk/programmes/w3ct1j51")	26953777	0	High	United Kingdom	London, City of	London	Human Health
2021-07-30	News	AllAfrica	Genetically-Modified Crops Key to Nigeria's Food Security? - allAfrica.com	=HYPERLINK("http://app2.cision.com/redir?s=8600002007033468", "https://allafrica.com/view/group/main/main/id/00078964.html")	144704	1	Medium	South Africa	Western Cape	Cape Town	Human Health
2021-07-29	News	AllAfrica	Nigeria: Genetically-Modified Crops Key to Nigeria's Food Security, Govt Says	=HYPERLINK("http://app2.cision.com/redir?s=9500000550529339", "https://allafrica.com/stories/202107300038.html")	144704	2	Medium	South Africa	Western Cape	Cape Town	Human Health
2021-07-28	News	The Independent	Scientists in Japan create first genetically modified marsupial	=HYPERLINK("http://app2.cision.com/redir?s=9500000549986742", "https://www.independent.co.uk/news/science/japan-crispr-first-modified-marsupial-b1892456.html")	12202429	1	High	United Kingdom	London, City of	London	Human Health
2021-07-28	News	Yahoo News Canada	Scientists in Japan create first genetically modified marsupial	=HYPERLINK("http://app2.cision.com/redir?s=1233521752454", "https://ca.news.yahoo.com/scientists-japan-create-first-genetically-195839039.html")	918677	0	Medium	Canada	Ontario	Toronto	Human Health
2021-07-28	News	Yahoo News UK	Scientists in Japan create first genetically modified marsupial	=HYPERLINK("http://app2.cision.com/redir?s=1233521655900", "https://uk.news.yahoo.com/scientists-japan-create-first-genetically-195839039.html")	1225408	0	Medium	United Kingdom	London, City of	London	Human Health
2021-07-23	News	Yahoo News New Zealand	Philippines approves GMO 'golden rice' for commercial production	=HYPERLINK("http://app2.cision.com/redir?s=9600001449204918", "https://nz.news.yahoo.com/philippines-approves-gmo-golden-rice-080058998.html")	77452	0	Low	New Zealand			Human Health
2021-07-23	News	Yahoo Phillipines	Philippines approves GMO 'golden rice' for commercial production	=HYPERLINK("http://app2.cision.com/redir?s=9500000548138845", "https://ph.news.yahoo.com/philippines-approves-gmo-golden-rice-080058358.html")	570979	85	High	Philippines			Human Health
2021-07-23	News	Deccan Herald	Philippines approves GMO 'golden rice' for commercial production | Deccan Herald	=HYPERLINK("http://app2.cision.com/redir?s=1231493942268", "https://www.deccanherald.com/international/world-news-politics/philippines-approves-gmo-golden-rice-for-commercial-production-1011969.html")	754786	0	Medium	India	Karnataka	Bangalore	Human Health
2021-07-23	News	Yahoo News Australia	Philippines approves GMO 'golden rice' for commercial production	=HYPERLINK("http://app2.cision.com/redir?s=1231437291981", "https://au.news.yahoo.com/philippines-approves-gmo-golden-rice-080058998.html")	587838	0	Medium	Australia			Human Health
2021-07-23	News	Yahoo News Singapore	Philippines approves GMO 'golden rice' for commercial production	=HYPERLINK("http://app2.cision.com/redir?s=1231439943077", "https://sg.news.yahoo.com/philippines-approves-gmo-golden-rice-080058358.html")	543847	0	Medium	Singapore			Human Health
2021-07-23	News	Yahoo News UK	Philippines approves GMO 'golden rice' for commercial production	=HYPERLINK("http://app2.cision.com/redir?s=1231441452245", "https://uk.news.yahoo.com/philippines-approves-gmo-golden-rice-080058004.html")	1225408	0	Medium	United Kingdom	London, City of	London	Human Health
2021-07-22	News	Science	CRISPR creates first genetically modified marsupials	=HYPERLINK("http://app2.cision.com/redir?s=9600001448509473", "https://www.sciencemag.org/news/2021/07/crispr-creates-first-genetically-modified-marsupials")	3241446	569	High	United States	District of Columbia	Washington	Human Health
2021-07-12	News	Vanguard	GMOs, PIB are anti-people, threat to environment â€” CSOs	=HYPERLINK("http://app2.cision.com/redir?s=8600001975359103", "https://www.vanguardngr.com/2021/07/gmos-pib-are-anti-people-threat-to-environment-csos/")	162736	3	Medium	Nigeria	Lagos		Human Health
2021-07-08	News	Reuters	Clashing visions of Mexico's GMO corn ban cloud impact	=HYPERLINK("http://app2.cision.com/redir?s=8500000169230023", "https://www.reuters.com/world/americas/clashing-visions-mexicos-gmo-corn-ban-cloud-impact-2021-07-08/")	14933646	0	High	United States	New York	New York	Human Health
2021-07-08	News	Yahoo News UK	Clashing visions of Mexico's GMO corn ban cloud impact	=HYPERLINK("http://app2.cision.com/redir?s=1225899622190", "https://uk.news.yahoo.com/clashing-visions-mexicos-gmo-corn-111651251.html")	983919	0	Medium	United Kingdom	London, City of	London	Human Health
2021-07-08	News	U.S. News & World Report	Clashing Visions of Mexico's GMO Corn Ban Cloud Impact	=HYPERLINK("http://app2.cision.com/redir?s=1225905046031", "https://www.usnews.com/news/world/articles/2021-07-08/clashing-visions-of-mexicos-gmo-corn-ban-cloud-impact")	15469000	1	High	United States	District of Columbia	Washington	Human Health
2021-07-06	News	Yahoo News UK	Morning mail: Sydney lockdown extended, Barty through to semis, GMO explained	=HYPERLINK("http://app2.cision.com/redir?s=1225233726557", "https://uk.news.yahoo.com/morning-mail-sydney-lockdown-extended-204940120.html")	983919	0	Medium	United Kingdom	London, City of	London	Human Health
2021-07-06	News	The Guardian	Morning mail: Sydney lockdown extended, Barty through to semis, GMO explained	=HYPERLINK("http://app2.cision.com/redir?s=8600001966098791", "https://www.theguardian.com/australia-news/2021/jul/07/morning-mail-sydney-lockdown-extended-barty-through-to-semis-gmo-explained")	27678708	32	High	United Kingdom	London, City of	London	Human Health
2021-07-06	News	Yahoo News UK	NSW has lifted its ban on genetically modified crops: what difference will it make to food and farmers?	=HYPERLINK("http://app2.cision.com/redir?s=1225168169117", "https://uk.news.yahoo.com/nsw-lifted-ban-genetically-modified-173011399.html")	983919	0	Medium	United Kingdom	London, City of	London	Human Health
2021-07-06	News	Yahoo News Canada	NSW has lifted its ban on genetically modified crops: what difference will it make to food and farmers?	=HYPERLINK("http://app2.cision.com/redir?s=50000087355629", "https://ca.news.yahoo.com/nsw-lifted-ban-genetically-modified-173011399.html")	918677	0	Medium	Canada	Ontario	Toronto	Human Health
2021-07-06	News	BBC News	Genetically-engineered pigs to be reared to fight disease	=HYPERLINK("http://app2.cision.com/redir?s=8500000168455601", "https://www.bbc.co.uk/news/uk-scotland-edinburgh-east-fife-57736378")	26355544	170	High	United Kingdom	London, City of	London	Human Health
2021-07-06	News	BBC News	Genetically-engineered pigs to be reared to fight disease	=HYPERLINK("http://app2.cision.com/redir?s=9500000542074169", "https://www.bbc.co.uk/news/uk-scotland-edinburgh-east-fife-57736378")	26953777	167	High	United Kingdom	London, City of	London	Human Health
2021-06-26	News	The Star	GMO cotton farmers love crop, want better prices	=HYPERLINK("http://app2.cision.com/redir?s=50000087103169", "https://www.the-star.co.ke/counties/central/2021-06-26-gmo-cotton-farmers-love-crop-want-better-prices/")	214939	12	High	Kenya	Nairobi		Human Health
2021-06-24	News	The Star	Kenyan Government approves genetically modified cassava	=HYPERLINK("http://app2.cision.com/redir?s=8600001944664302", "https://www.the-star.co.ke/news/star-farmer/2021-06-24-kenyan-government-approves-genetically-modified-cassava/")	219267	6	Medium	Kenya	Nairobi		Human Health
2021-06-23	News	Business Daily	Kenya approves GMO cassava for farming after years of research	=HYPERLINK("http://app2.cision.com/redir?s=9500000537660568", "https://www.businessdailyafrica.com/bd/news/kenya-approves-gmo-cassava-for-farming-after-years-of-research-3448024")	113470	0	Medium	Kenya	Nairobi		Human Health
2021-06-23	News	The New Indian Express	A decade after Kerala denies nod, worldâ€™s first genetically modified rubber planted in Assam	=HYPERLINK("http://app2.cision.com/redir?s=9600001421132082", "https://www.newindianexpress.com/states/kerala/2021/jun/23/a-decade-after-kerala-denies-nod-worlds-first-genetically-modified-rubber-planted-in-assam-2320113.html")	1590364	5	High	India	Tamil Nadu	Chennai (ex Madras)	Human Health
2021-06-18	News	Financial Times	We must overcome the fear of genetic engineering in our food	=HYPERLINK("http://app2.cision.com/redir?s=8500000162836163", "https://www.ft.com/content/90889941-4ff5-4161-bcd2-7d2ab5b36a21")	4682796	0	Medium	United Kingdom	London, City of	London	Human Health
2021-06-14	News	Nature Research	Getting that inner glow in non-transgenic animals	=HYPERLINK("http://app2.cision.com/redir?s=9600001417609790", "https://www.nature.com/articles/s41684-021-00798-9")	9703462	1	High	United Kingdom	London, City of	London	Human Health
2021-06-10	News	Reuters	Mexico stalling GMO corn permits ahead of ban, says top farm lobby	=HYPERLINK("http://app2.cision.com/redir?s=8500000160181690", "https://www.reuters.com/business/environment/mexico-stalling-gmo-corn-permits-ahead-ban-says-top-farm-lobby-2021-06-10/")	14933646	0	High	United States	New York	New York	Human Health
2021-05-31	News	Punch Healthwise	'Scientists researching safety of genetically modified foods' - Healthwise	=HYPERLINK("http://app2.cision.com/redir?s=9500000528615082", "https://healthwise.punchng.com/scientists-researching-safety-of-genetically-modified-foods/")	2112	0	Low	Nigeria	Ogun		Human Health
2021-05-27	News	The Washington Post	Genetically modified salmon head to US dinner plates	=HYPERLINK("http://app2.cision.com/redir?s=1209891992082", "https://www.washingtonpost.com/business/genetically-modified-salmon-head-to-us-dinner-plates/2021/05/27/2718f0ac-bf2b-11eb-922a-c40c9774bc48_story.html")	19653394	0	High	United States	District of Columbia	Washington	Human Health
2021-05-27	News	AP	Genetically modified salmon head to US dinner plates	=HYPERLINK("http://app2.cision.com/redir?s=9600001394249348", "https://apnews.com/article/whole-foods-market-inc-lifestyle-health-coronavirus-pandemic-technology-a4ef4f24801f62ac65918e4560d7eb8a")	5957996	0	Medium	United States	New York	New York	Human Health
2021-05-27	News	The Independent	Genetically modified salmon head to US dinner plates	=HYPERLINK("http://app2.cision.com/redir?s=9500000527565028", "https://www.independent.co.uk/news/genetically-modified-salmon-head-to-us-dinner-plates-fda-indianapolis-costco-people-east-coast-b1855436.html")	10869506	1	High	United Kingdom	London, City of	London	Human Health
2021-05-27	News	AP	Genetically modified salmon head to US dinner plates	=HYPERLINK("http://app2.cision.com/redir?s=8600001900590954", "https://apnews.com/a4ef4f24801f62ac65918e4560d7eb8a")	5957996	0	High	United States	New York	New York	Human Health
2021-05-27	News	Chron	Genetically modified salmon head to US dinner plates	=HYPERLINK("http://app2.cision.com/redir?s=8500000155656487", "https://www.chron.com/business/article/Genetically-modified-salmon-head-to-US-dinner-16208407.php")	11419706	0	Medium	United States	Texas	Houston	Human Health
2021-05-27	News	Miami Herald	Genetically modified salmon head to US dinner plates	=HYPERLINK("http://app2.cision.com/redir?s=8500000155651000", "https://www.miamiherald.com/news/article251732773.html")	1580277	0	Medium	United States	Florida	Miami	Human Health
2021-05-27	News	Yahoo News	Genetically modified salmon head to US dinner plates	=HYPERLINK("http://app2.cision.com/redir?s=9500000527578289", "https://news.yahoo.com/genetically-modified-salmon-head-us-203523173.html")	22516869	50	High	United States	California	Sunnyvale	Human Health
2021-05-27	News	ABC News	Genetically modified salmon head to US dinner plates	=HYPERLINK("http://app2.cision.com/redir?s=9500000527562943", "https://abcnews.go.com/Business/wireStory/genetically-modified-salmon-head-us-dinner-plates-77948856")	9851037	5	High	United States	New York	New York	Human Health
2021-05-27	News	U.S. News & World Report	Genetically Modified Salmon Head to US Dinner Plates	=HYPERLINK("http://app2.cision.com/redir?s=9500000527585544", "https://www.usnews.com/news/us/articles/2021-05-27/genetically-modified-salmon-head-to-us-dinner-plates")	15165036	8	High	United States	District of Columbia	Washington	Human Health
2021-05-26	News	Houston Chronicle	Genetically modified salmon head to US dinner plates	=HYPERLINK("http://app2.cision.com/redir?s=8500000155656368", "https://www.houstonchronicle.com/news/article/Genetically-modified-salmon-head-to-US-dinner-16208407.php")	683538	0	Medium	United States	Texas	Houston	Human Health
2021-05-10	News	Slate	Bananas Are in Trouble. Can Genetically Modified Fruit Help?	=HYPERLINK("http://app2.cision.com/redir?s=1202880863279", "https://slate.com/technology/2021/05/banana-disease-cavendish-tr4-genetically-modified-crops.html")	3657268	185	High	United States	New York	Brooklyn/New York	Human Health
2021-05-10	News	Slate	Can genetically modified fruit help?	=HYPERLINK("http://app2.cision.com/redir?s=9500000520670685", "https://slate.com/technology/2021/05/banana-disease-cavendish-tr4-genetically-modified-crops.html?via=rss")	3657268	0	Medium	United States	New York	Brooklyn/New York	Human Health
2021-05-05	News	Leadership	No GMO Fruits, Beans In Nigeria Markets â€“ NBMA	=HYPERLINK("http://app2.cision.com/redir?s=9500000518765416", "https://leadership.ng/no-gmo-fruits-beans-in-nigeria-markets-nbma/")	15179	2	Medium	Nigeria	Abuja Federal Capital Territory		Human Health
2021-05-04	News	Vanguard	NBMA reiterates commitment to clamp down on GMOs	=HYPERLINK("http://app2.cision.com/redir?s=8600001866558761", "https://www.vanguardngr.com/2021/05/nbma-reiterates-commitment-to-clamp-down-on-gmos/")	156698	0	Medium	Nigeria	Lagos		Human Health
2021-05-04	News	IOL News	EUâ€™S relook at genetically engineered crop policy could affect SA - Agbiz By Given Majola May 4, 2021	=HYPERLINK("http://app2.cision.com/redir?s=1200616278821", "https://www.iol.co.za/business-report/economy/eus-relook-at-genetically-engineered-crop-policy-could-affect-sa-agbiz--38b98f31-aa21-4b0f-b9b1-093112a702fd")	859563	0	Medium	South Africa	Western Cape	Cape Town	Human Health
2021-04-29	News	Houston Chronicle	EU study: GMO laws needs overhaul; environmentalists protest	=HYPERLINK("http://app2.cision.com/redir?s=8500000146088513", "https://www.houstonchronicle.com/news/article/EU-study-GMO-laws-needs-overhaul-16138508.php")	917116	0	Medium	United States	Texas	Houston	Human Health
2021-04-29	News	The Washington Post	EU study: GMO laws needs overhaul; environmentalists protest	=HYPERLINK("http://app2.cision.com/redir?s=1198903947243", "https://www.washingtonpost.com/politics/eu-study-gmo-laws-needs-overhaul-environmentalists-protest/2021/04/29/717970b8-a8f1-11eb-a8a7-5f45ddcdf364_story.html")	21352476	0	High	United States	District of Columbia	Washington	Human Health
2021-04-29	News	The Independent	EU study: GMO laws needs overhaul; environmentalists protest	=HYPERLINK("http://app2.cision.com/redir?s=9500000516738699", "https://www.independent.co.uk/news/eu-study-gmo-laws-needs-overhaul-environmentalists-protest-european-commission-gmo-brussels-european-parliament-b1839641.html")	10817082	0	High	United Kingdom	London, City of	London	Human Health
2021-04-29	News	AP	EU study: GMO laws needs overhaul; environmentalists protest	=HYPERLINK("http://app2.cision.com/redir?s=8600001860326504", "https://apnews.com/eb00423180728984240b7056335c1104")	6451516	0	Medium	United States	New York	New York	Human Health
2021-04-29	News	Chron	GMO laws needs overhaul; environmentalists protest	=HYPERLINK("http://app2.cision.com/redir?s=8500000146082364", "https://www.chron.com/news/article/EU-study-GMO-laws-needs-overhaul-16138508.php")	12600828	0	Medium	United States	Texas	Houston	Human Health
2021-04-29	News	Reuters	EU calls for rethink of GMO rules for gene-edited crops	=HYPERLINK("http://app2.cision.com/redir?s=8500000146119102", "https://www.reuters.com/world/europe/eu-calls-rethink-gmo-rules-gene-edited-crops-2021-04-29/")	13320812	73	High	United States	New York	New York	Human Health
2021-04-29	News	Yahoo News	EU study: GMO laws needs overhaul; environmentalists protest	=HYPERLINK("http://app2.cision.com/redir?s=9600001365183358", "https://news.yahoo.com/eu-study-gmo-laws-needs-134651269.html")	22163495	0	Medium	United States	California	Sunnyvale	Human Health
2021-04-29	News	The Seattle Times	EU study: GMO laws needs overhaul; environmentalists protest	=HYPERLINK("http://app2.cision.com/redir?s=8500000146079582", "https://www.seattletimes.com/business/eu-study-gmo-laws-needs-overhaul-environmentalists-protest/")	2013652	0	Medium	United States	Washington	Seattle	Human Health
2021-04-29	News	U.S. News & World Report	EU Study: GMO Laws Needs Overhaul; Environmentalists Protest	=HYPERLINK("http://app2.cision.com/redir?s=1198910256253", "https://www.usnews.com/news/business/articles/2021-04-29/eu-study-gmo-laws-needs-overhaul-environmentalists-protest")	15078684	1	High	United States	District of Columbia	Washington	Human Health
2021-04-28	News	The Washington Times	EU study: GMO laws needs overhaul; environmentalists protest	=HYPERLINK("http://app2.cision.com/redir?s=8500000146084715", "https://www.washingtontimes.com/news/2021/apr/29/eu-study-gmo-laws-needs-overhaul-environmentalists/?utm_source=RSS_Feed&utm_medium=RSS")	1111900	0	Medium	United States	District of Columbia	Washington	Human Health
2021-04-28	News	Business Insider	GMO laws needs overhaul; environmentalists protest	=HYPERLINK("http://app2.cision.com/redir?s=8500000146082168", "https://www.businessinsider.com/eu-study-gmo-laws-needs-overhaul-environmentalists-protest-2021-4")	25444624	0	High	United States	New York	New York	Human Health
2021-04-27	News	Leadership	Nigeria Should Carry Out More Research On Safety, Benefits Of Genetically Modified Organisms	=HYPERLINK("http://app2.cision.com/redir?s=9500000515664997", "https://leadership.ng/nigeria-should-carry-out-more-research-on-safety-benefits-of-genetically-modified-organisms-2/")	15179	0	Medium	Nigeria	Abuja Federal Capital Territory		Human Health
2021-04-27	News	AllAfrica	Nigeria Should Carry Out More Research On Safety, Benefits of Genetically Modified Organisms	=HYPERLINK("http://app2.cision.com/redir?s=9600001362919781", "https://allafrica.com/stories/202104270510.html")	161347	1	Medium	South Africa	Western Cape	Cape Town	Human Health
2021-04-21	News	Science Daily	Research team argues for combining organic farming and genetic engineering	=HYPERLINK("http://app2.cision.com/redir?s=9600001358705180", "https://www.sciencedaily.com/releases/2021/04/210421124544.htm")	2772252	0	Medium	United States	Maryland	Rockville	Human Health
2021-04-14	News	THISDAYLIVE	Report Faults NBMA, Says Over 30 GMO Products in Nigerian Market	=HYPERLINK("http://app2.cision.com/redir?s=9600001348259306", "https://www.thisdaylive.com/index.php/2021/04/14/report-faults-nbma-says-over-30-gmo-products-in-nigerian-market/")	58135	5	Medium	Nigeria	Lagos		Human Health
2021-03-27	News	The Hill	US should challenge Mexico's ban on glyphosate and genetically-modified corn at the WTO	=HYPERLINK("http://app2.cision.com/redir?s=9500000504704972", "https://thehill.com/opinion/international/545219-us-should-challenge-mexicos-ban-on-glyphosate-and-genetically-modified")	4726053	18	High	United States	District of Columbia	Washington	Human Health
2021-03-26	News	CBS News	What youâ€™re eating: Consumer Reports investigates GMOs in food	=HYPERLINK("http://app2.cision.com/redir?s=8600001815328839", "https://www.cbsnews.com/video/what-youre-eating-consumer-reports-investigates-gmos-in-food/")	11136867	0	High	United States	New York	New York	Human Health
2021-03-14	News	AllAfrica	Kenya: Women, Not GMO, Hold Key	=HYPERLINK("http://app2.cision.com/redir?s=9600001317012863", "https://allafrica.com/stories/202103150784.html")	187775	0	Medium	South Africa	Western Cape	Cape Town	Human Health
2021-02-26	News	Business Daily	Cabinet GMO maize verdict expected June as trials end	=HYPERLINK("http://app2.cision.com/redir?s=9500000493239213", "https://www.businessdailyafrica.com/bd/markets/commodities/cabinet-gmo-maize-verdict-june-as-trials-end-3304394")	112879	0	Medium	Kenya	Nairobi		Human Health
2021-02-20	News	Yahoo News	Mexico pressing ahead with GMO corn, glyphosate bans, says key official	=HYPERLINK("http://app2.cision.com/redir?s=9600001290148762", "https://news.yahoo.com/mexico-pressing-ahead-gmo-corn-183221772.html")	22868731	0	High	United States	California	Sunnyvale	Human Health
2021-02-19	News	U.S. News & World Report	Mexico Pressing Ahead With GMO Corn, Glyphosate Bans, Says Key Official	=HYPERLINK("http://app2.cision.com/redir?s=1173108638479", "https://www.usnews.com/news/top-news/articles/2021-02-19/mexico-pressing-ahead-with-gmo-corn-glyphosate-bans-says-key-official")	16424013	0	High	United States	District of Columbia	Washington	Human Health
2021-02-19	News	Reuters	Mexico pressing ahead with GMO corn, glyphosate bans, says key official	=HYPERLINK("http://app2.cision.com/redir?s=8500000121720325", "https://www.reuters.com/business/environment/mexico-pressing-ahead-with-gmo-corn-glyphosate-bans-says-key-official-2021-02-19/")	12547197	0	High	United States	New York	New York	Human Health
2021-01-30	News	Vanguard	Farmers in Kano call for ban on GMOs	=HYPERLINK("http://app2.cision.com/redir?s=1165530062850", "https://www.vanguardngr.com/2021/01/farmers-in-kano-call-for-ban-on-gmos/")	182647	112	High	Nigeria	Lagos		Human Health
2021-01-29	News	Tanzania Citizen	Legal action should be taken against importers of GMO seeds trials: Kilimo Hai	=HYPERLINK("http://app2.cision.com/redir?s=1165320608137", "https://www.thecitizen.co.tz/tanzania/news/legal-action-should-be-taken-against-importers-of-gmo-seeds-trials-kilimo-hai-3273570")	24685	0	Medium	Tanzania, United Republic of			Human Health
2021-01-24	News	Yahoo News Canada	The quest for delicious decaf coffee could change the appetite for GMOs	=HYPERLINK("http://app2.cision.com/redir?s=1163265190741", "https://ca.news.yahoo.com/quest-delicious-decaf-coffee-could-140855993.html")	892803	0	Medium	Canada	Ontario	Toronto	Human Health
2021-01-21	News	BBC News	BBC Radio 4 - BBC Inside Science, UK Science post Brexit; GMOs vs Gene Editing regulation; Identical Twins That Aren't Indentical	=HYPERLINK("http://app2.cision.com/redir?s=8600001725412318", "https://www.bbc.co.uk/programmes/m000r4w9")	27270790	7	Medium	United Kingdom	London, City of	London	Human Health
2021-01-19	News	Politico	11th-hour deal strips FDA oversight of genetically modified animals - POLITICO	=HYPERLINK("http://app2.cision.com/redir?s=1161596139998", "https://www.politico.com/news/2021/01/19/fda-hhs-genertically-modified-animals-460486")	7701759	1356	High	United States	New York		Human Health
2021-01-15	News	Forbes	FDA and USDA Spar Over Genetically-Engineered Animals	=HYPERLINK("http://app2.cision.com/redir?s=1160277111315", "https://www.forbes.com/sites/jordanstrickler/2021/01/15/fda-and-usda-spar-over-genetically-engineered-animals/")	30265454	3	High	United States	New Jersey	Jersey City	Human Health
2021-01-11	News	Slate	Why I Stopped Defending GMOs	=HYPERLINK("http://app2.cision.com/redir?s=1158506335885", "https://slate.com/technology/2021/01/gmo-movement-changed-my-mind.html?via=rss")	5722988	1	Medium	United States	New York	Brooklyn/New York	Human Health
2021-01-03	News	Reuters	Mexico farm lobby blasts ban on GMO corn; organic growers welcome it	=HYPERLINK("http://app2.cision.com/redir?s=470531", "https://www.reuters.com/article/us-mexico-corn-gmo/mexico-farm-lobby-blasts-ban-on-gmo-corn-organic-growers-welcome-it-idINKBN2970MF")	15813746	0	Medium	United States	New York	New York	Human Health
2021-01-03	News	Yahoo News	Mexico farm lobby blasts ban on GMO corn; organic growers welcome it	=HYPERLINK("http://app2.cision.com/redir?s=9600001238293663", "https://news.yahoo.com/mexico-farm-lobby-blasts-ban-023705457.html")	24723922	0	Medium	United States	California	Sunnyvale	Human Health
2021-01-03	News	Yahoo Finanzas | Yahoo Finance	Mexico farm lobby blasts ban on GMO corn; organic growers welcome it	=HYPERLINK("http://app2.cision.com/redir?s=8600001708557370", "https://es-us.finanzas.yahoo.com/news/mexico-farm-lobby-blasts-ban-023705457.html")	241132	0	Medium	United States	New York	New York	Human Health
2021-01-02	News	Reuters UK	Mexico farm lobby blasts ban on GMO corn; organic growers welcome it	=HYPERLINK("http://app2.cision.com/redir?s=1155585616026", "https://uk.reuters.com/article/us-mexico-corn-gmo/mexico-farm-lobby-blasts-ban-on-gmo-corn-organic-growers-welcome-it-idUKKBN2970MF")	1260656	0	Medium	United Kingdom	London, City of	London	Human Health
2021-01-02	News	Daily Mail	Mexico farm lobby blasts ban on GMO corn; organic growers welcome it	=HYPERLINK("http://app2.cision.com/redir?s=8500000110965556", "https://www.dailymail.co.uk/wires/reuters/article-9107063/Mexico-farm-lobby-blasts-ban-GMO-corn-organic-growers-welcome-it.html")	24070493	0	Medium	United Kingdom	London, City of	London	Human Health
2021-01-02	News	Reuters Canada	Mexico farm lobby blasts ban on GMO corn; organic growers welcome it	=HYPERLINK("http://app2.cision.com/redir?s=1155585750423", "https://ca.reuters.com/article/us-mexico-corn-gmo/mexico-farm-lobby-blasts-ban-on-gmo-corn-organic-growers-welcome-it-idUSKBN2970MF?il=0")	274831	0	Low	Canada	Ontario	Toronto	Human Health
2021-01-02	News	US News Money	Mexico Farm Lobby Blasts Ban on GMO Corn; Organic Growers Welcome It	=HYPERLINK("http://app2.cision.com/redir?s=1155588641083", "https://money.usnews.com/investing/news/articles/2021-01-02/mexico-farm-lobby-blasts-ban-on-gmo-corn-organic-growers-welcome-it")	2585709	0	Medium	United States	District of Columbia	Washington	Human Health
2021-01-02	News	Reuters India	Mexico farm lobby blasts ban on GMO corn; organic growers welcome it	=HYPERLINK("http://app2.cision.com/redir?s=8500000110963423", "https://in.reuters.com/article/us-mexico-corn-gmo/mexico-farm-lobby-blasts-ban-on-gmo-corn-organic-growers-welcome-it-idINKBN2970MF")	564954	0	Low	India	Delhi	New Delhi	Human Health
2020-12-30	News	Vanguard	Dangers, benefits of genetically modified foods (3)	=HYPERLINK("http://app2.cision.com/redir?s=1154639745122", "https://www.vanguardngr.com/2020/12/dangers-benefits-of-genetically-modified-foods-3/")	216277	0	Medium	Nigeria	Lagos		Human Health
2020-12-30	News	Vanguard	Dangers, benefits of genetically modified foods (2)	=HYPERLINK("http://app2.cision.com/redir?s=1154604952727", "https://www.vanguardngr.com/2020/12/dangers-benefits-of-genetically-modified-foods-2/")	216277	26	Medium	Nigeria	Lagos		Human Health
2020-12-30	News	AllAfrica	Nigeria: Dangers, Benefits of Genetically Modified Foods (II)	=HYPERLINK("http://app2.cision.com/redir?s=9600001237067217", "https://allafrica.com/stories/202012300225.html")	361535	0	Low	South Africa	Western Cape	Cape Town	Human Health
2020-12-28	News	Vanguard	GMO Alarm: Dangers, benefits of genetically modified foods	=HYPERLINK("http://app2.cision.com/redir?s=1153958780354", "https://www.vanguardngr.com/2020/12/gmo-alarm-dangers-benefits-of-genetically-modified-foods/")	216277	12	Medium	Nigeria	Lagos		Human Health
2020-12-22	News	Yahoo News	Genetically Modified Pigs Might Save Your Life	=HYPERLINK("http://app2.cision.com/redir?s=9600001229034441", "https://news.yahoo.com/genetically-modified-pigs-might-save-222200384.html")	24723922	0	Medium	United States	California	Sunnyvale	Human Health
2020-12-20	News	Yahoo News Canada	Genetically engineered trees could help fight climate change â€” here's how	=HYPERLINK("http://app2.cision.com/redir?s=1151570934438", "https://ca.news.yahoo.com/genetically-engineered-trees-could-help-090000896.html")	819540	0	Medium	Canada	Ontario	Toronto	Human Health
2020-12-18	News	The Indian Express	Explained: What FDA nod for genetically modified pigs means	=HYPERLINK("http://app2.cision.com/redir?s=1151060687665", "https://indianexpress.com/article/explained/explained-what-fda-nod-for-genetically-modified-pigs-means-7110376/")	5234675	7	Medium	India	Uttar Pradesh	Dadri ICD/Noida	Human Health
2020-12-17	News	The Guardian	US FDA declares genetically modified pork 'safe to eat' | Environment	=HYPERLINK("http://app2.cision.com/redir?s=50000081440658", "https://www.theguardian.com/environment/2020/dec/17/us-fda-declares-genetically-modified-pork-safe-to-eat")	30302816	2161	High	United Kingdom	London, City of	London	Human Health
2020-12-16	News	IBTimes UK | IBT	FDA approves allergy-free genetically modified pigs for medical, food products	=HYPERLINK("http://app2.cision.com/redir?s=8500000109404698", "https://www.ibtimes.co.uk/fda-approves-allergy-free-genetically-modified-pigs-medical-food-products-1686692")	137908	0	Low	United Kingdom			Human Health
2020-12-16	News	Outlook India	US regulators OK genetically modified pig for food, drugs	=HYPERLINK("http://app2.cision.com/redir?s=9600001219871570", "https://www.outlookindia.com/newsscroll/us-regulators-ok-genetically-modified-pig-for-food-drugs/1993816")	685960	0	Medium	India	Delhi	New Delhi	Human Health
2020-12-16	News	Deccan Herald	FDA approves genetically modified pig for medicine, human consumption | Deccan Herald	=HYPERLINK("http://app2.cision.com/redir?s=9600001220351991", "https://www.deccanherald.com/science-and-environment/fda-approves-genetically-modified-pig-for-medicine-human-consumption-927861.html")	761090	0	Medium	India	Karnataka	Bangalore	Human Health
2020-12-16	News	The Washington Post	US regulators OK genetically modified pig for food, drugs	=HYPERLINK("http://app2.cision.com/redir?s=1149924542261", "https://www.washingtonpost.com/health/us-regulators-ok-genetically-modified-pig-for-food-drugs/2020/12/15/969aafae-3f1c-11eb-b58b-1623f6267960_story.html")	26265226	3	Medium	United States	District of Columbia	Washington	Human Health
2020-12-15	News	The Hindu	U.S. regulators OK genetically modified pig for food, drugs	=HYPERLINK("http://app2.cision.com/redir?s=8600001687194932", "https://www.thehindu.com/news/international/us-regulators-ok-genetically-modified-pig-for-food-drugs/article33341601.ece")	3071847	3	Medium	India	Tamil Nadu	Chennai (ex Madras)	Human Health
2020-12-15	News	AJC	U.S. regulators approve genetically modified pig for food, drugs	=HYPERLINK("http://app2.cision.com/redir?s=1149928872979", "https://www.ajc.com/news/nation-world/us-regulators-approve-genetically-modified-pig-for-food-drugs/PR45HOWD6VCTVELV7SFMFGI3NI/")	1861741	0	Medium	United States	Georgia	Atlanta	Human Health
2020-12-15	News	AJC	US regulators OK genetically modified pig for food, drugs	=HYPERLINK("http://app2.cision.com/redir?s=1149924154926", "https://www.ajc.com/news/nation-world/us-regulators-ok-genetically-modified-pig-for-food-drugs/2KUTHR5O55ARXML34JEMESUMFI/")	1861741	0	Medium	United States	Georgia	Atlanta	Human Health
2020-12-15	News	Daily Mail	US regulators OK genetically modified pig for food, drugs	=HYPERLINK("http://app2.cision.com/redir?s=8500000109369079", "https://www.dailymail.co.uk/wires/ap/article-9057091/US-regulators-OK-genetically-modified-pig-food-drugs.html")	23871128	0	Medium	United Kingdom	London, City of	London	Human Health
2020-12-15	News	The Independent	US regulators OK genetically modified pig for food, drugs	=HYPERLINK("http://app2.cision.com/redir?s=9500000468346013", "https://www.independent.co.uk/news/us-regulators-ok-genetically-modified-pig-for-food-drugs-ap-pig-pig-food-food-b1774602.html")	14278111	20	Medium	United Kingdom	London, City of	London	Human Health
2020-12-15	News	Houston Chronicle	US regulators OK genetically modified pig for food, drugs	=HYPERLINK("http://app2.cision.com/redir?s=1150074962762", "https://www.houstonchronicle.com/news/article/US-regulators-OK-genetically-modified-pig-for-15803995.php")	1179716	0	Medium	United States	Texas	Houston	Human Health
2020-12-15	News	AP	US regulators OK genetically modified pig for food, drugs	=HYPERLINK("http://app2.cision.com/redir?s=1149923855576", "https://apnews.com/article/technology-animals-genetics-61789fc6eeb4999a314922f9ab73c18e")	8275592	15	High	United States	New York	New York	Human Health
2020-12-15	News	Yahoo News UK	US regulators OK genetically modified pig for food, drugs	=HYPERLINK("http://app2.cision.com/redir?s=1149926238827", "https://uk.news.yahoo.com/us-regulators-ok-genetically-modified-212645957.html")	785683	0	Medium	United Kingdom	London, City of	London	Human Health
2020-12-15	News	Yahoo News	US regulators OK genetically modified pig for food, drugs	=HYPERLINK("http://app2.cision.com/redir?s=1149997988304", "https://news.yahoo.com/us-regulators-ok-genetically-modified-212645957.html")	24723922	0	Medium	United States	California	Sunnyvale	Human Health
2020-12-15	News	Yahoo Phillipines	US regulators OK genetically modified pig for food, drugs	=HYPERLINK("http://app2.cision.com/redir?s=8600001687427294", "https://ph.news.yahoo.com/us-regulators-ok-genetically-modified-212645658.html")	195240	0	Low	Philippines			Human Health
2020-12-15	News	San Francisco Chronicle	US regulators OK genetically modified pig for food, drugs	=HYPERLINK("http://app2.cision.com/redir?s=8600001687184011", "https://www.sfchronicle.com/news/article/US-regulators-OK-genetically-modified-pig-for-15803995.php")	1889582	0	Medium	United States	California	San Francisco	Human Health
2020-12-15	News	Chron	US regulators OK genetically modified pig for food, drugs	=HYPERLINK("http://app2.cision.com/redir?s=8600001687385370", "https://www.chron.com/news/article/US-regulators-OK-genetically-modified-pig-for-15803995.php")	12797497	0	Medium	United States	Texas	Houston	Human Health
2020-12-15	News	The Seattle Times	US regulators OK genetically modified pig for food, drugs	=HYPERLINK("http://app2.cision.com/redir?s=8600001687111196", "https://www.seattletimes.com/business/us-regulators-ok-genetically-modified-pig-for-food-drugs/")	2363423	1	Medium	United States	Washington	Seattle	Human Health
2020-12-15	News	The Washington Times	US regulators OK genetically modified pig for food, drugs	=HYPERLINK("http://app2.cision.com/redir?s=8600001687117608", "https://www.washingtontimes.com/news/2020/dec/15/us-regulators-ok-genetically-modified-pig-for-food/?utm_source=RSS_Feed&utm_medium=RSS")	2080467	0	Medium	United States	District of Columbia	Washington	Human Health
2020-12-15	News	AP	Regulators OK genetically modified pig	=HYPERLINK("http://app2.cision.com/redir?s=8600001687129129", "https://apnews.com/61789fc6eeb4999a314922f9ab73c18e")	8275592	5	High	United States	New York	New York	Human Health
2020-12-15	News	Markets Insider	The FDA has approved the first genetically modified pig for people with meat allergies	=HYPERLINK("http://app2.cision.com/redir?s=9500000468299110", "https://markets.businessinsider.com/news/stocks/genetically-modified-pig-approved-fda-human-consumption-meat-allergies-2020-12-1029895510")	2430739	29	High	United States	New York	New York	Human Health
2020-12-15	News	Business Insider	The FDA has approved the first genetically modified pig for people with meat allergies	=HYPERLINK("http://app2.cision.com/redir?s=9500000468299329", "https://www.businessinsider.com/genetically-modified-pig-approved-fda-human-consumption-meat-allergies-2020-12")	28177994	240	Medium	United States	New York	New York	Human Health
2020-12-15	News	Daily Mail	FDA approves the use of genetically engineered animals as both food and for medical purposes for the FIRST time: Modified PIGS can be used as transplants to help tick bite patients with Alpha-gal syndrome	=HYPERLINK("http://app2.cision.com/redir?s=9500000468277488", "https://www.dailymail.co.uk/sciencetech/article-9056053/FDA-approves-genetically-engineered-animals-food-medical-purposes-time.html?ns_mchannel=rss&ns_campaign=1490&ito=1490")	24070493	0	Medium	United Kingdom	London, City of	London	Human Health
2020-12-15	News	Chicago Tribune	FDA approves using genetically modified pig for food, drugs	=HYPERLINK("http://app2.cision.com/redir?s=50000081400768", "https://www.chicagotribune.com/business/ct-biz-fda-genetically-modified-pig-galsafe-20201215-2on65jdribgxlptyn22diebcti-story.html")	5654884	20	Medium	United States	Illinois	Chicago	Human Health
2020-12-15	News	The New Indian Express	US FDA approves genetically modified pigs for food, therapeutics	=HYPERLINK("http://app2.cision.com/redir?s=9500000468111856", "https://www.newindianexpress.com/world/2020/dec/15/us-fda-approves-genetically-modified-pigs-for-food-therapeutics-2236536.html")	1042003	0	Medium	India	Tamil Nadu	Chennai (ex Madras)	Human Health
2020-12-15	News	IANS	US FDA approves genetically modified pigs for food, therapeutics	=HYPERLINK("http://app2.cision.com/redir?s=8600001686330542", "https://ians.in/index.php?param=news/C-1-1304703")	7806	0	Low	India	Delhi	Delhi	Human Health
2020-12-15	News	U.S. News & World Report	US Regulators OK Genetically Modified Pig for Food, Drugs	=HYPERLINK("http://app2.cision.com/redir?s=1149924323334", "https://www.usnews.com/news/politics/articles/2020-12-15/us-regulators-ok-genetically-modified-pig-for-food-drugs")	13794400	4	Medium	United States	District of Columbia	Washington	Human Health
2020-12-14	News	CNN	FDA approves new genetically modified pig for allergy-free medical and food products	=HYPERLINK("http://app2.cision.com/redir?s=1149533274022", "https://edition.cnn.com/2020/12/14/health/gm-pig-fda-approved/index.html")	12134712	18	Medium	United States	District of Columbia	Washington	Human Health
2020-12-08	News	AllAfrica	Nigeria Among Six African Countries Leading in Genetically Modified Crop Adoption	=HYPERLINK("http://app2.cision.com/redir?s=8600001677555485", "https://allafrica.com/stories/202012080039.html")	341095	0	Low	South Africa	Western Cape	Cape Town	Human Health
2020-12-02	News	Nature	How blockchain and genetic engineering could make food safer for people with allergies	=HYPERLINK("http://app2.cision.com/redir?s=8500000107975426", "https://www.nature.com/articles/d41586-020-02780-w")	9114714	2	High	United Kingdom	London, City of	London	Human Health
2020-11-23	News	AllAfrica	Nigeria: Genetically Modified Crops - the Myth and Reality	=HYPERLINK("http://app2.cision.com/redir?s=9600001195906046", "https://allafrica.com/stories/202011230220.html")	341095	0	Low	South Africa	Western Cape	Cape Town	Human Health
2020-10-28	News	AllAfrica	Zimbabwe: Starving Zim Reconsiders Producing Genetically Modified Crops	=HYPERLINK("http://app2.cision.com/redir?s=1131955205334", "https://allafrica.com/stories/202010280801.html")	354242	0	Low	South Africa	Western Cape	Cape Town	Human Health
2020-10-27	News	Nature Research	Genetically engineered magnetic nanocages for cancer magneto-catalytic theranostics	=HYPERLINK("http://app2.cision.com/redir?s=8500000104056724", "https://www.nature.com/articles/s41467-020-19061-9")	8108175	0	Medium	United Kingdom	London, City of	London	Human Health
2020-10-21	News	THISDAYLIVE	Group Raises Alarm Over Influx of Genetically Modified Crops, Foods	=HYPERLINK("http://app2.cision.com/redir?s=9600001160176751", "https://www.thisdaylive.com/index.php/2020/10/21/group-raises-alarm-over-influx-of-genetically-modified-crops-foods/")	71469	0	Low	Nigeria	Lagos		Human Health
2020-10-16	News	Science Daily	Plant genetic engineering to fight 'hidden hunger'	=HYPERLINK("http://app2.cision.com/redir?s=9500000447126981", "https://www.sciencedaily.com/releases/2020/10/201016090222.htm")	2779334	17	Medium	United States	Maryland	Rockville	Human Health
2020-10-12	News	Nature Research	A GRFâ€“GIF chimeric protein improves the regeneration efficiency of transgenic plants	=HYPERLINK("http://app2.cision.com/redir?s=8600001617114377", "https://www.nature.com/articles/s41587-020-0703-0")	6926923	56	Medium	United Kingdom	London, City of	London	Human Health
2020-10-08	News	Yahoo News UK	Argentina becomes first country to approve genetically modified wheat	=HYPERLINK("http://app2.cision.com/redir?s=1124482641484", "https://uk.news.yahoo.com/argentina-becomes-first-country-approve-225711654.html")	847928	0	Medium	United Kingdom	London, City of	London	Human Health
2020-10-08	News	Yahoo News Australia	Argentina becomes first country to approve genetically modified wheat	=HYPERLINK("http://app2.cision.com/redir?s=1124481108175", "https://au.news.yahoo.com/argentina-becomes-first-country-approve-225711726.html")	675561	0	Medium	Australia			Human Health
2020-10-08	News	Yahoo News New Zealand	Argentina becomes first country to approve genetically modified wheat	=HYPERLINK("http://app2.cision.com/redir?s=1124481693807", "https://nz.news.yahoo.com/argentina-becomes-first-country-approve-225711726.html")	79633	0	Low	New Zealand			Human Health
2020-10-08	News	Yahoo News	Argentina becomes first country to approve genetically modified wheat	=HYPERLINK("http://app2.cision.com/redir?s=9600001147989331", "https://news.yahoo.com/argentina-becomes-first-country-approve-225711875.html")	23982139	0	Medium	United States	California	Sunnyvale	Human Health
2020-10-08	News	Yahoo Phillipines	Argentina becomes first country to approve genetically modified wheat	=HYPERLINK("http://app2.cision.com/redir?s=9600001148204125", "https://ph.news.yahoo.com/argentina-becomes-first-country-approve-225711402.html")	220265	0	Low	Philippines			Human Health
2020-10-08	News	Yahoo News Singapore	Argentina becomes first country to approve genetically modified wheat	=HYPERLINK("http://app2.cision.com/redir?s=9500000444510878", "https://sg.news.yahoo.com/argentina-becomes-first-country-approve-225711402.html")	420892	0	Medium	Singapore			Human Health
2020-09-29	News	Salon	A judge just dismissed efforts to stop pesticides and GMO crops from being used in wildlife refuges	=HYPERLINK("http://app2.cision.com/redir?s=9500000441257517", "https://www.salon.com/2020/09/29/a-judge-just-dismissed-efforts-to-stop-pesticides-and-gmo-crops-from-being-used-in-wildlife-refuges/")	2031980	22	Medium	United States	New York	New York	Human Health
2020-09-24	News	WIRED	Can a Genetically Modified Bug Combat a Global Farm Plague?	=HYPERLINK("http://app2.cision.com/redir?s=9500000439472217", "https://www.wired.com/story/can-a-genetically-modified-bug-combat-a-global-farm-plague/")	7032978	124	Medium	United States	Iowa	Boone	Human Health
2020-09-21	News	Hindustan Times	The dangers of genetic engineering	=HYPERLINK("http://app2.cision.com/redir?s=8600001594456844", "https://www.hindustantimes.com/analysis/the-dangers-of-genetic-engineering-opinion/story-i1syP6tiQAg16EQ5A7jLSL.html")	5040313	0	Medium	India	Delhi	New Delhi	Human Health
2020-08-27	News	Leadership	First GMO In Nigeria: Pod Borer Resistant Cowpea	=HYPERLINK("http://app2.cision.com/redir?s=9500000430562818", "https://leadership.ng/2020/08/28/first-gmo-in-nigeria-pod-borer-resistant-cowpea/")	13334	0	Low	Nigeria	Abuja Federal Capital Territory		Human Health
2020-08-26	News	Yahoo News	How Real Is Genetic Engineering in Sci-Fi?	=HYPERLINK("http://app2.cision.com/redir?s=9500000430231298", "https://news.yahoo.com/real-genetic-engineering-sci-fi-193500583.html")	21581746	0	Medium	United States	California	Sunnyvale	Human Health
2020-08-18	News	Science Daily	A bright idea -- Genetically engineered proteins for studying neurons using light	=HYPERLINK("http://app2.cision.com/redir?s=1107284386810", "https://www.sciencedaily.com/releases/2020/08/200818094053.htm")	2802395	0	Medium	United States	Maryland	Rockville	Human Health
2020-08-14	News	AllAfrica	Tanzania: Monitor GMOs, Minister Tells Biotechnology Committee	=HYPERLINK("http://app2.cision.com/redir?s=1104900217013", "https://allafrica.com/stories/202008141211.html")	339615	0	Low	South Africa			Human Health
2020-08-13	News	IPP Media	Zungu unveils panel for probe on GMOs	=HYPERLINK("http://app2.cision.com/redir?s=1104377436664", "https://www.ippmedia.com/en/news/zungu-unveils-panel-probe-gmos")	12773	0	Low	Tanzania, United Republic of			Human Health
2020-08-12	News	Leadership	Nigeria: The Scare Of GMO Foods	=HYPERLINK("http://app2.cision.com/redir?s=9500000426070459", "https://leadership.ng/2020/08/13/nigeria-the-scare-of-gmo-foods/")	13334	0	Low	Nigeria	Abuja Federal Capital Territory		Human Health
2020-08-06	News	Leadership	GMO, Safety And Food Security In Africa	=HYPERLINK("http://app2.cision.com/redir?s=9500000424325589", "https://leadership.ng/2020/08/07/gmo-safety-and-food-security-in-africa/")	10021	0	Low	Nigeria	Abuja Federal Capital Territory		Human Health
2020-07-30	News	Yahoo News	The Republic of Ecuador Responds to Legal Action Filed by Contrarian Capital Management and GMO	=HYPERLINK("http://app2.cision.com/redir?s=8600001538091987", "https://news.yahoo.com/republic-ecuador-responds-legal-action-040100136.html")	20432316	0	Medium	United States	California	Sunnyvale	Human Health
2020-07-27	News	Leadership	Science Communication As Tonic For Agricultural Biotechnology	=HYPERLINK("http://app2.cision.com/redir?s=9500000421356476", "https://leadership.ng/2020/07/28/science-communication-as-tonic-for-agricultural-biotechnology/")	10021	2	Low	Nigeria	Abuja Federal Capital Territory		Human Health
2020-07-08	News	Yahoo News UK	Scientists create genetically modified plant as alternative to fish oils	=HYPERLINK("http://app2.cision.com/redir?s=1091874024778", "https://uk.news.yahoo.com/scientists-create-genetically-modified-plant-065050598.html")	808068	0	Medium	United Kingdom	London, City of	London	Human Health
2020-07-08	News	Yahoo News	Scientists create genetically modified plant as alternative to fish oils	=HYPERLINK("http://app2.cision.com/redir?s=1091874149216", "https://news.yahoo.com/scientists-create-genetically-modified-plant-065050629.html")	20456916	0	Medium	United States	California	Sunnyvale	Human Health
2020-07-04	News	Zambian Eye	GMO foods not harmful for human consumption- experts	=HYPERLINK("http://app2.cision.com/redir?s=8600001511111134", "https://zambianeye.com/gmo-foods-not-harmful-for-human-consumption-experts/")	3779	0	Low	United States			Human Health
2020-07-03	News	The Star	Genetically modified varieties should not be approved in Kenya-lobbyists	=HYPERLINK("http://app2.cision.com/redir?s=9500000414164197", "https://www.the-star.co.ke/business/kenya/2020-07-03-genetically-modified-varieties-should-not-be-approved-in-kenya-lobbyists/")	274191	0	Low	Kenya	Nairobi		Human Health
2020-06-24	News	Science Daily	Transgenic rice lowers blood pressure of hypertensive rats	=HYPERLINK("http://app2.cision.com/redir?s=9500000411760475", "https://www.sciencedaily.com/releases/2020/06/200624082715.htm")	3539838	179	High	United States	Maryland	Rockville	Human Health
2020-06-03	News	The Sun	Inside the â€˜super-soldier arms raceâ€™ to create genetically modified killing machines unable to feel pain or fear	=HYPERLINK("http://app2.cision.com/redir?s=9600001022252062", "https://www.thesun.co.uk/news/11763794/super-soldier-arms-race-genetically-modified-killing-machine/")	13550773	107	High	United Kingdom	London, City of	London	Human Health
2020-05-25	News	Business Daily	So close yet far: More hurdles in Kenyaâ€™s long GMO journey	=HYPERLINK("http://app2.cision.com/redir?s=1076280529466", "https://www.businessdailyafrica.com/datahub/Hurdles-in-Kenya-GMO-journey/3815418-5562532-yatjef/index.html")	111753	8	Low	Kenya	Nairobi		Human Health
2020-05-17	News	Capital Ethiopia	Are GMOs the Answer to Ethiopia's Food Crisis?	=HYPERLINK("http://app2.cision.com/redir?s=8600001462131993", "https://www.capitalethiopia.com/opinion/are-gmos-the-answer-to-ethiopias-food-crisis/?utm_source=rss&utm_medium=rss&utm_campaign=are-gmos-the-answer-to-ethiopias-food-crisis&utm_source=rss&utm	7196	0	Low	Ethiopia			Human Health
2020-05-10	News	Capital Ethiopia	GMO and Ethiopia	=HYPERLINK("http://app2.cision.com/redir?s=1071196840739", "https://www.capitalethiopia.com/interview/gmo-and-ethiopia/?utm_source=rss&utm_medium=rss&utm_campaign=gmo-and-ethiopia&utm_source=rss&utm_medium=rss&utm_campaign=gmo-and-ethiopia")	7196	0	Low	Ethiopia			Human Health
2020-04-30	News	The New York Times	Can Genetic Engineering Bring Back The American Chestnut?	=HYPERLINK("http://app2.cision.com/redir?s=1067654475403", "https://www.nytimes.com/2020/04/30/magazine/american-chestnut.html?action=click&module=Top%20Stories&pgtype=Homepage")	49744349	5513	High	United States	New York	New York	Human Health
2020-04-01	News	WIRED	GMOs Could be a Key to Sustainable Farming	=HYPERLINK("http://app2.cision.com/redir?s=9500000385402563", "https://www.wired.com/story/future-food-will-need-gmo-organic-hybrid/")	8270743	0	Medium	United States	Iowa	Boone	Human Health
2020-03-18	News	CNET	GMOs: What they are, are they safe and which foods have them	=HYPERLINK("http://app2.cision.com/redir?s=9500000381209115", "https://www.cnet.com/news/gmos-what-they-are-are-they-safe-and-which-foods-have-them/#ftag=CADf328eec")	30378585	63	Medium	United States	California	San Francisco	Human Health
2020-03-18	News	CNET	GMOs: What they are, are they safe and which foods have them	=HYPERLINK("http://app2.cision.com/redir?s=8600001397951683", "https://www.cnet.com/health/nutrition/gmos-what-they-are-are-they-safe-and-which-foods-have-them/")	34395622	0	High	United States	California	San Francisco	Human Health
2020-03-17	News	EURACTIV	What is genetic engineering? A plea for a rational definition of what it is and what it isn't [Promoted content]	=HYPERLINK("http://app2.cision.com/redir?s=8600001396718252", "https://www.euractiv.com/section/agriculture-food/opinion/what-is-genetic-engineering-a-plea-for-a-rational-definition-of-what-it-is-and-what-it-isnt/")	624696	0	Medium	Belgium	Brussels	Bruxelles (Brussel)	Human Health
2020-03-09	News	Forbes	Council Post: CRISPR: Its Potential And Concerns In The Genetic Engineering Field	=HYPERLINK("http://app2.cision.com/redir?s=9500000378479935", "https://www.forbes.com/sites/theyec/2020/03/09/crispr-its-potential-and-concerns-in-the-genetic-engineering-field/")	33287537	0	High	United States	New Jersey	Jersey City	Human Health
2020-03-03	News	The Sun	Supermarkets could be stocked with genetically modified food under future UK-US trade deal	=HYPERLINK("http://app2.cision.com/redir?s=8600001381293359", "https://www.thesun.co.uk/news/11085118/supermarkets-genetically-modified-food-us-trade-deal/")	14141578	0	Medium	United Kingdom	London, City of	London	Human Health
2020-02-28	News	Financial Times	Letter: Investment in genetic engineering is essential to reaping its benefits	=HYPERLINK("http://app2.cision.com/redir?s=1044942442132", "https://www.ft.com/content/c1dd23c0-58c9-11ea-abe5-8e03987b7b20?FTCamp=engage/CAPI/webapp/Channel_Moreover//B2B")	5156173	0	Medium	United Kingdom	London, City of	London	Human Health
2020-02-26	News	NDTV Food	This Genetically Modified Lettuce May Help In Healing Bone Fracture	=HYPERLINK("http://app2.cision.com/redir?s=9500000375162726", "https://food.ndtv.com/news/this-genetically-modified-lettuce-may-help-in-healing-bone-fracture-2186041")	1017734	3	Medium	India	Delhi	New Delhi	Human Health
2020-02-13	News	CNBC	How the Impossible Burger is changing the debate over GMO foods	=HYPERLINK("http://app2.cision.com/redir?s=9500000371766459", "https://www.cnbc.com/2020/02/13/how-the-impossible-burger-is-changing-the-debate-over-gmo-foods.html")	17522727	2078	High	United States	New Jersey	Englewood Cliffs	Human Health
2020-02-13	News	The Washington Post	Good reasons not to eat genetically modified foods	=HYPERLINK("http://app2.cision.com/redir?s=9600000906055055", "https://www.washingtonpost.com/opinions/good-reasons-not-to-eat-genetically-modified-foods/2015/05/17/21c86198-fb26-11e4-a47c-e56f4db884ed_story.html?tid=lk_inline_manual_23&itid=lk_inline_man	23303811	0	Medium	United States	District of Columbia	Washington	Human Health
2020-02-12	News	EURACTIV	Fighting malnutrition: Golden Rice and the EU's GMO conundrum [Promoted content]	=HYPERLINK("http://app2.cision.com/redir?s=9500000371268461", "https://www.euractiv.com/section/agriculture-food/opinion/fighting-malnutrition-golden-rice-and-the-eus-gmo-conundrum/")	243184	0	Low	Belgium	Brussels	Bruxelles (Brussel)	Human Health
2020-02-05	News	EURACTIV	'New GMOs': Kyriakides gets off on wrong foot with biased consultation	=HYPERLINK("http://app2.cision.com/redir?s=9500000369404162", "https://www.euractiv.com/section/agriculture-food/opinion/new-gmos-kyriakides-gets-off-on-wrong-foot-with-biased-consultation/")	243184	55	Medium	Belgium	Brussels	Bruxelles (Brussel)	Human Health
2020-02-03	News	Mashable India	Genetically Engineered Bacteria To Protect Bees From Pests And Viruses	=HYPERLINK("http://app2.cision.com/redir?s=9500000368742225", "https://in.mashable.com/science/11044/genetically-engineered-bacteria-to-protect-bees-from-pests-and-viruses")	238786	2	Low	India	Maharashtra	Mumbai (ex Bombay)	Human Health
2020-01-31	News	Science Daily	Efficient cryopreservation of genetically modified rat spermatozoa	=HYPERLINK("http://app2.cision.com/redir?s=1036936228004", "https://www.sciencedaily.com/releases/2020/01/200131114743.htm")	2831084	0	Medium	United States	Maryland	Rockville	Human Health
2020-01-30	News	Science	Genetically engineered moths can knock down crop pests, but will they take off?	=HYPERLINK("http://app2.cision.com/redir?s=9500000367840730", "https://www.sciencemag.org/news/2020/01/genetically-engineered-moths-can-knock-down-crop-pests-will-they-take")	2538548	0	Medium	United States	District of Columbia	Washington	Human Health
2020-01-29	News	The Indian Express	Agricultural biotechnology: Gene Editing versus Gene Modification	=HYPERLINK("http://app2.cision.com/redir?s=1034526833352", "https://indianexpress.com/article/india/agricultural-biotechnology-gene-editing-versus-gene-modification-6241892/")	4740912	0	Medium	India	Uttar Pradesh	Dadri ICD/Noida	Human Health
2020-01-29	News	Newsweek	Genetically Engineered Male Moths Released into Wild to Wipe Out Females	=HYPERLINK("http://app2.cision.com/redir?s=9500000367514105", "https://www.newsweek.com/genetically-engineered-moths-wild-wipe-out-females-1484618")	8374368	18	Medium	United States			Human Health
2020-01-29	News	CNN	Genetically engineered moths could be crop protection solution - CNN	=HYPERLINK("http://app2.cision.com/redir?s=8600001346503455", "https://edition.cnn.com/2020/01/29/us/genetically-engineered-moths-crop-protection-study-scn/index.html")	16712539	0	Medium	United States	District of Columbia	Washington	Human Health
2020-01-20	News	Forbes	Surprise! Here Are 12 Organic Foods That Are Transgenic GMOs	=HYPERLINK("http://app2.cision.com/redir?s=1031321356482", "https://www.forbes.com/sites/stevensalzberg/2020/01/20/surprise-here-are-12-organic-foods-that-are-transgenic-gmos/")	25547982	0	Medium	United States	New Jersey	Jersey City	Human Health
2020-01-08	News	Newsweek	SCIENCE AND TECHNOLOGY: GMO trees donâ€™t release destructive gas	=HYPERLINK("http://app2.cision.com/redir?s=9500000361708281", "https://www.newsweek.com/genetically-modified-trees-climate-change-air-quality-1480962")	8374368	0	Medium	United States			Human Health
2019-12-21	News	THISDAYLIVE	How Plant Breeding Innovation is Different from GMO and how PBI can improve food security in Africa - THISDAYLIVE	=HYPERLINK("http://app2.cision.com/redir?s=9500000357920686", "https://www.thisdaylive.com/index.php/2019/12/21/how-plant-breeding-innovation-is-different-from-gmo-and-how-pbi-can-improve-food-security-in-africa/")	64211	1	Low	Nigeria	Lagos		Human Health
2019-12-20	News	Forbes	How A Decade Of GMO Controversy Changed The Dialogue About Food	=HYPERLINK("http://app2.cision.com/redir?s=1022530514928", "https://www.forbes.com/sites/jennysplitter/2019/12/20/how-a-decade-of-gmo-controversy-changed-the-dialogue-about-food/")	26968104	54	High	United States	New Jersey	Jersey City	Human Health
2019-12-20	News	AllAfrica	Kenya: Uncertainty Over GMO Ban As Cabinet Okays Bt Cotton	=HYPERLINK("http://app2.cision.com/redir?s=9500000358006728", "https://allafrica.com/stories/201912210154.html")	259452	0	Low	South Africa			Human Health
2019-12-19	News	Business Daily	Uncertainty over GMO ban as Cabinet okays BT cotton	=HYPERLINK("http://app2.cision.com/redir?s=1022260483421", "https://www.businessdailyafrica.com/economy/Uncertainty-over-GMO-ban-as-Cabinet-okays-BT-cotton/3946234-5392272-qtsr6/index.html")	152843	0	Low	Kenya	Nairobi		Human Health
2019-12-19	News	Vanguard	GMOs: MBMA plans new rules, guidelines to regulate modern biotechnology	=HYPERLINK("http://app2.cision.com/redir?s=1022244029903", "https://www.vanguardngr.com/2019/12/gmos-mbma-plans-new-rules-guidelines-to-regulate-modern-biotechnology/")	155249	2	Medium	Nigeria	Lagos		Human Health
2019-12-10	News	Vanguard	HOMEF raises alarm over permit for Genetically Modified Maize in Nigeria	=HYPERLINK("http://app2.cision.com/redir?s=9500000355200365", "https://www.vanguardngr.com/2019/12/homef-raises-alarm-over-permit-for-genetically-modified-maize-in-nigeria/")	155249	21	High	Nigeria	Lagos		Human Health
2019-12-09	News	CBS News	The complicated ethics of genetic engineering	=HYPERLINK("http://app2.cision.com/redir?s=1018660946297", "https://www.cbsnews.com/news/george-church-the-complicated-ethics-of-genetic-engineering-60-minutes-2019-12-08/?intcid=CNI-00-10aaa3b")	9751678	54	High	United States	New York	New York	Human Health
2019-12-01	News	Vanguard	Nigeria not ready for GMOsâ€”Nnimmo Bassey	=HYPERLINK("http://app2.cision.com/redir?s=1016257177259", "https://www.vanguardngr.com/2019/12/nigeria-not-ready-for-gmos-nnimmo-bassey/")	195940	0	Medium	Nigeria	Lagos		Human Health

## Sheet: Environment
Date	Media Type	Media Outlet	Title	Link	Readership	Shares	Article Impact	Country	State	City	Issue
2021-10-28	News	Newsweek	Coming Soon to a Supermarket Near You: Genetically Modified Strawberries	=HYPERLINK("http://app2.cision.com/redir?s=8600002168596180", "https://www.newsweek.com/coming-soon-supermarket-near-you-genetically-modified-strawberries-1643568")	8108699	0	Medium	United States	New York	New York	Environment
2021-10-23	News	The Hindu	Explained | Is genetically modified rice grown in India?	=HYPERLINK("http://app2.cision.com/redir?s=1268592583075", "https://www.thehindu.com/sci-tech/agriculture/explained-is-genetically-modified-rice-grown-in-india/article37144630.ece")	2639283	27	High	India	Tamil Nadu	Chennai (ex Madras)	Environment
2021-10-20	News	Vice News	Upstart Corn Activists in Mexico Just Beat GMO Goliath Bayer-Monsanto	=HYPERLINK("http://app2.cision.com/redir?s=1267230977792", "https://news.vice.com/en_us/article/7kbzv4/mexico-rejected-appeals-for-gmo-corn-bayer-monsanto")	365	0	Low	United States			Environment
2021-10-20	News	VICE	Upstart Corn Activists in Mexico Just Beat GMO Goliath Bayer-Monsanto	=HYPERLINK("http://app2.cision.com/redir?s=9500000580554196", "https://www.vice.com/en/article/7kbzv4/mexico-rejected-appeals-for-gmo-corn-bayer-monsanto")	6021816	0	High	United States	New York	New York	Environment
2021-10-11	News	THISDAYLIVE	FG Approves Genetically-modified Maize for Open Cultivation | THISDAYLIVE	=HYPERLINK("http://app2.cision.com/redir?s=8500000206420568", "https://www.thisdaylive.com/index.php/2021/10/11/fg-approves-genetically-modified-maize-for-open-cultivation/")	77260	0	Medium	Nigeria	Lagos		Environment
2021-10-11	News	Punch Newspapers	FG approves cultivation of genetically modified maize	=HYPERLINK("http://app2.cision.com/redir?s=1263229745040", "https://punchng.com/fg-approves-cultivation-of-genetically-modified-maize/?utm_source=auto-read-also&utm_medium=web")	270125	0	Medium	Nigeria	Ogun		Environment
2021-10-11	News	AllAfrica	Nigerians Kick As Govt Approves Genetically Modified Maize	=HYPERLINK("http://app2.cision.com/redir?s=9500000577419885", "https://allafrica.com/stories/202110120012.html")	230876	6	Medium	South Africa	Western Cape	Cape Town	Environment
2021-10-10	News	Leadership	Nigerians Kick As FG Approves Genetically Modified Maize	=HYPERLINK("http://app2.cision.com/redir?s=9500000577017531", "https://leadership.ng/nigerians-kick-as-fg-approves-genetically-modified-maize/")	23610	0	Medium	Nigeria	Abuja Federal Capital Territory		Environment
2021-10-10	News	AllAfrica	Nigeria Grants Approval for Genetically Modified Maize	=HYPERLINK("http://app2.cision.com/redir?s=9500000577046161", "https://allafrica.com/stories/202110110017.html")	230876	0	Medium	South Africa	Western Cape	Cape Town	Environment
2021-10-08	News	Daily Mail	Bayer blasts 'unscientific' rejection by Mexican regulator of GMO...	=HYPERLINK("http://app2.cision.com/redir?s=8500000205766620", "https://www.dailymail.co.uk/wires/reuters/article-10074173/Bayer-blasts-unscientific-rejection-Mexican-regulator-GMO-corn-permit.html")	18883709	0	High	United Kingdom	London, City of	London	Environment
2021-10-08	News	Reuters	Bayer blasts 'unscientific' rejection by Mexican regulator of GMO corn permit	=HYPERLINK("http://app2.cision.com/redir?s=8500000205765603", "https://www.reuters.com/world/americas/bayer-blasts-unscientific-rejection-by-mexican-regulator-gmo-corn-permit-2021-10-08/")	17992950	0	High	United States	New York	New York	Environment
2021-10-08	News	Yahoo!	Bayer blasts 'unscientific' rejection by Mexican regulator of GMO corn permit	=HYPERLINK("http://app2.cision.com/redir?s=1262581425477", "https://www.yahoo.com/now/bayer-blasts-unscientific-rejection-mexican-204350949.html")	153128671	0	High	United States	California	Sunnyvale	Environment
2021-10-08	News	Yahoo News UK	Bayer blasts 'unscientific' rejection by Mexican regulator of GMO corn permit	=HYPERLINK("http://app2.cision.com/redir?s=1262589753935", "https://uk.news.yahoo.com/bayer-blasts-unscientific-rejection-mexican-204350188.html")	966380	0	Medium	United Kingdom	London, City of	London	Environment
2021-10-08	News	US News Money	Bayer Blasts 'Unscientific' Rejection by Mexican Regulator of GMO Corn Permit	=HYPERLINK("http://app2.cision.com/redir?s=8600002132594629", "https://money.usnews.com/investing/news/articles/2021-10-08/bayer-blasts-unscientific-rejection-by-mexican-regulator-of-gmo-corn-permit")	2559464	0	Medium	United States	District of Columbia	Washington	Environment
2021-10-08	News	Yahoo News	Bayer blasts 'unscientific' rejection by Mexican regulator of GMO corn permit	=HYPERLINK("http://app2.cision.com/redir?s=9600001528668679", "https://news.yahoo.com/bayer-blasts-unscientific-rejection-mexican-204350949.html")	23072041	0	High	United States	California	Sunnyvale	Environment
2021-09-29	News	The Guardian	Genetically modified food a step closer in England as laws relaxed	=HYPERLINK("http://app2.cision.com/redir?s=8500000202514580", "https://www.theguardian.com/environment/2021/sep/29/genetically-modified-food-a-step-closer-in-england-as-laws-relaxed")	28285983	4113	High	United Kingdom	London, City of	London	Environment
2021-09-29	News	Yahoo News UK	Genetically modified food a step closer in England as laws relaxed	=HYPERLINK("http://app2.cision.com/redir?s=1258405426436", "https://uk.news.yahoo.com/genetically-modified-food-step-closer-060044705.html")	966380	0	Medium	United Kingdom	London, City of	London	Environment
2021-09-29	News	The Guardian	Genetically modified food a step closer in England as laws relaxed	=HYPERLINK("http://app2.cision.com/redir?s=9500000572662967", "https://www.theguardian.com/environment/2021/sep/29/genetically-modified-food-a-step-closer-in-england-as-laws-relaxed")	28285983	0	High	United Kingdom	London, City of	London	Environment
2021-09-28	News	Yahoo News Canada	Genetically modified food a step closer in England as laws relaxed	=HYPERLINK("http://app2.cision.com/redir?s=50000089461481", "https://ca.news.yahoo.com/genetically-modified-food-step-closer-060044705.html")	775186	0	Medium	Canada	Ontario	Toronto	Environment
2021-09-27	News	Daily Mail	Fancy a lab-grown latte? Scientists create first-ever genetically engineered coffee that 'smells and tastes like the real thing'	=HYPERLINK("http://app2.cision.com/redir?s=9500000571897384", "https://www.dailymail.co.uk/sciencetech/article-10032543/Scientists-create-genetically-engineered-coffee.html")	18883709	186	High	United Kingdom	London, City of	London	Environment
2021-09-20	News	Daily Express	'Not based on science!' Lord Frost mocks EU approach to genetically modified organisms	=HYPERLINK("http://app2.cision.com/redir?s=9500000569270234", "https://www.express.co.uk/news/science/1493820/lord-frost-brexit-britain-european-union-science-genetically-modified-organisms")	7044197	0	High	United Kingdom	London, City of	London	Environment
2021-09-03	News	The Star	Animal feed manufacturers want state to allow importation of GMO soya beans	=HYPERLINK("http://app2.cision.com/redir?s=8600002068317355", "https://www.the-star.co.ke/news/2021-09-03-animal-feed-manufacturers-want-state-to-allow-importation-of-gmo-soya-beans/")	242598	0	Medium	Kenya	Nairobi		Environment
2021-08-31	News	Yahoo News New Zealand	New technique to track genetically modified animals that have escaped into the wild	=HYPERLINK("http://app2.cision.com/redir?s=1246619444704", "https://nz.news.yahoo.com/genetically-modified-animal-tracker-152306619.html")	98522	0	Low	New Zealand			Environment
2021-08-31	News	Yahoo News UK	New technique to track genetically modified animals that have escaped into the wild	=HYPERLINK("http://app2.cision.com/redir?s=1246619917690", "https://uk.news.yahoo.com/genetically-modified-animal-tracker-152306619.html")	990856	0	Medium	United Kingdom	London, City of	London	Environment
2021-08-31	News	Yahoo News Australia	New technique to track genetically modified animals that have escaped into the wild	=HYPERLINK("http://app2.cision.com/redir?s=1246621064788", "https://au.news.yahoo.com/genetically-modified-animal-tracker-152306619.html")	507582	0	Medium	Australia			Environment
2021-08-31	News	Yahoo News Canada	New technique to track genetically modified animals that have escaped into the wild	=HYPERLINK("http://app2.cision.com/redir?s=50000088685434", "https://ca.news.yahoo.com/genetically-modified-animal-tracker-152306619.html")	857288	0	Medium	Canada	Ontario	Toronto	Environment
2021-08-30	News	Science Daily	Tracking genetically modified animals	=HYPERLINK("http://app2.cision.com/redir?s=9600001485880019", "https://www.sciencedaily.com/releases/2021/08/210830140257.htm")	2035485	17	High	United States	Maryland	Rockville	Environment
2021-08-25	News	The Indian Express	Farmer outfits criticise decision to import genetically modified soyameal, poultry industry says move comes too late	=HYPERLINK("http://app2.cision.com/redir?s=9500000559686250", "https://indianexpress.com/article/cities/pune/farmer-outfits-criticise-decision-to-import-genetically-modified-soyameal-7470949/")	5783394	0	High	India	Uttar Pradesh	Dadri ICD/Noida	Environment
2021-08-21	News	The Indian Express	Ball in DGFT's court over import of genetically modified soyabean meal	=HYPERLINK("http://app2.cision.com/redir?s=1242573832930", "https://indianexpress.com/article/cities/pune/ball-in-dgfts-court-over-import-of-genetically-modified-soyabean-meal-7463886/")	5783394	37	High	India	Uttar Pradesh	Dadri ICD/Noida	Environment
2021-08-15	News	The Telegraph	Genetic modification could be used to combat invasive crayfish	=HYPERLINK("http://app2.cision.com/redir?s=8600002035083601", "https://www.telegraph.co.uk/news/2021/08/15/genetic-modification-could-used-tackle-invasive-crayfish/")	6753613	161	High	United Kingdom	London, City of	London	Environment
2021-08-15	News	Yahoo News UK	Genetic modification could be used to combat invasive crayfish	=HYPERLINK("http://app2.cision.com/redir?s=1240325488877", "https://uk.news.yahoo.com/genetic-modification-could-used-tackle-135045481.html")	990856	0	Medium	United Kingdom	London, City of	London	Environment
2021-08-13	News	AP	What's for dinner? Genetically engineered salmon OK'd by FDA	=HYPERLINK("http://app2.cision.com/redir?s=9600001495080262", "https://apnews.com/article/lifestyle-technology-health-genetics-whole-foods-market-inc-6096eee36fb94df29eb922d9c41b3fe2")	7108818	0	High	United States	New York	New York	Environment
2021-08-13	News	The Indian Express	In a first, India set to import 15 lakh tonnes of genetically modified soyameal	=HYPERLINK("http://app2.cision.com/redir?s=9500000555372155", "https://indianexpress.com/article/india/in-a-first-india-set-to-import-15-lakh-tonnes-of-genetically-modified-soyameal-7451542/")	5769855	115	High	India	Uttar Pradesh	Dadri ICD/Noida	Environment
2021-08-02	News	BBC News	BBC World Service - Business Daily, GMOs	=HYPERLINK("http://app2.cision.com/redir?s=8500000182933698", "https://www.bbc.co.uk/programmes/w3ct1j51")	26953777	0	High	United Kingdom	London, City of	London	Environment
2021-07-29	News	AllAfrica	Nigeria: Genetically-Modified Crops Key to Nigeria's Food Security, Govt Says	=HYPERLINK("http://app2.cision.com/redir?s=9500000550529339", "https://allafrica.com/stories/202107300038.html")	144704	2	Medium	South Africa	Western Cape	Cape Town	Environment
2021-07-23	News	Yahoo News New Zealand	Philippines approves GMO 'golden rice' for commercial production	=HYPERLINK("http://app2.cision.com/redir?s=9600001449204918", "https://nz.news.yahoo.com/philippines-approves-gmo-golden-rice-080058998.html")	77452	0	Low	New Zealand			Environment
2021-07-23	News	Yahoo Phillipines	Philippines approves GMO 'golden rice' for commercial production	=HYPERLINK("http://app2.cision.com/redir?s=9500000548138845", "https://ph.news.yahoo.com/philippines-approves-gmo-golden-rice-080058358.html")	570979	85	High	Philippines			Environment
2021-07-23	News	Deccan Herald	Philippines approves GMO 'golden rice' for commercial production | Deccan Herald	=HYPERLINK("http://app2.cision.com/redir?s=1231493942268", "https://www.deccanherald.com/international/world-news-politics/philippines-approves-gmo-golden-rice-for-commercial-production-1011969.html")	754786	0	Medium	India	Karnataka	Bangalore	Environment
2021-07-23	News	Yahoo News Australia	Philippines approves GMO 'golden rice' for commercial production	=HYPERLINK("http://app2.cision.com/redir?s=1231437291981", "https://au.news.yahoo.com/philippines-approves-gmo-golden-rice-080058998.html")	587838	0	Medium	Australia			Environment
2021-07-23	News	Yahoo News Singapore	Philippines approves GMO 'golden rice' for commercial production	=HYPERLINK("http://app2.cision.com/redir?s=1231439943077", "https://sg.news.yahoo.com/philippines-approves-gmo-golden-rice-080058358.html")	543847	0	Medium	Singapore			Environment
2021-07-23	News	Yahoo News UK	Philippines approves GMO 'golden rice' for commercial production	=HYPERLINK("http://app2.cision.com/redir?s=1231441452245", "https://uk.news.yahoo.com/philippines-approves-gmo-golden-rice-080058004.html")	1225408	0	Medium	United Kingdom	London, City of	London	Environment
2021-07-12	News	Vanguard	GMOs, PIB are anti-people, threat to environment â€” CSOs	=HYPERLINK("http://app2.cision.com/redir?s=8600001975359103", "https://www.vanguardngr.com/2021/07/gmos-pib-are-anti-people-threat-to-environment-csos/")	162736	3	Medium	Nigeria	Lagos		Environment
2021-07-08	News	Reuters	Clashing visions of Mexico's GMO corn ban cloud impact	=HYPERLINK("http://app2.cision.com/redir?s=8500000169230023", "https://www.reuters.com/world/americas/clashing-visions-mexicos-gmo-corn-ban-cloud-impact-2021-07-08/")	14933646	0	High	United States	New York	New York	Environment
2021-07-08	News	Yahoo News UK	Clashing visions of Mexico's GMO corn ban cloud impact	=HYPERLINK("http://app2.cision.com/redir?s=1225899622190", "https://uk.news.yahoo.com/clashing-visions-mexicos-gmo-corn-111651251.html")	983919	0	Medium	United Kingdom	London, City of	London	Environment
2021-07-08	News	U.S. News & World Report	Clashing Visions of Mexico's GMO Corn Ban Cloud Impact	=HYPERLINK("http://app2.cision.com/redir?s=1225905046031", "https://www.usnews.com/news/world/articles/2021-07-08/clashing-visions-of-mexicos-gmo-corn-ban-cloud-impact")	15469000	1	High	United States	District of Columbia	Washington	Environment
2021-07-06	News	Yahoo News UK	Morning mail: Sydney lockdown extended, Barty through to semis, GMO explained	=HYPERLINK("http://app2.cision.com/redir?s=1225233726557", "https://uk.news.yahoo.com/morning-mail-sydney-lockdown-extended-204940120.html")	983919	0	Medium	United Kingdom	London, City of	London	Environment
2021-07-06	News	The Guardian	Morning mail: Sydney lockdown extended, Barty through to semis, GMO explained	=HYPERLINK("http://app2.cision.com/redir?s=8600001966098791", "https://www.theguardian.com/australia-news/2021/jul/07/morning-mail-sydney-lockdown-extended-barty-through-to-semis-gmo-explained")	27678708	32	High	United Kingdom	London, City of	London	Environment
2021-07-06	News	Yahoo News UK	NSW has lifted its ban on genetically modified crops: what difference will it make to food and farmers?	=HYPERLINK("http://app2.cision.com/redir?s=1225168169117", "https://uk.news.yahoo.com/nsw-lifted-ban-genetically-modified-173011399.html")	983919	0	Medium	United Kingdom	London, City of	London	Environment
2021-07-06	News	Yahoo News Canada	NSW has lifted its ban on genetically modified crops: what difference will it make to food and farmers?	=HYPERLINK("http://app2.cision.com/redir?s=50000087355629", "https://ca.news.yahoo.com/nsw-lifted-ban-genetically-modified-173011399.html")	918677	0	Medium	Canada	Ontario	Toronto	Environment
2021-06-24	News	The Star	Kenyan Government approves genetically modified cassava	=HYPERLINK("http://app2.cision.com/redir?s=8600001944664302", "https://www.the-star.co.ke/news/star-farmer/2021-06-24-kenyan-government-approves-genetically-modified-cassava/")	219267	6	Medium	Kenya	Nairobi		Environment
2021-06-23	News	Business Daily	Kenya approves GMO cassava for farming after years of research	=HYPERLINK("http://app2.cision.com/redir?s=9500000537660568", "https://www.businessdailyafrica.com/bd/news/kenya-approves-gmo-cassava-for-farming-after-years-of-research-3448024")	113470	0	Medium	Kenya	Nairobi		Environment
2021-06-23	News	The New Indian Express	A decade after Kerala denies nod, worldâ€™s first genetically modified rubber planted in Assam	=HYPERLINK("http://app2.cision.com/redir?s=9600001421132082", "https://www.newindianexpress.com/states/kerala/2021/jun/23/a-decade-after-kerala-denies-nod-worlds-first-genetically-modified-rubber-planted-in-assam-2320113.html")	1590364	5	High	India	Tamil Nadu	Chennai (ex Madras)	Environment
2021-06-22	News	The Hindu	First-ever genetically modified rubber planted in Assam	=HYPERLINK("http://app2.cision.com/redir?s=1219561160864", "https://www.thehindu.com/news/national/other-states/first-ever-genetically-modified-rubber-planted-in-assam/article34901294.ece")	3606867	272	High	India	Tamil Nadu	Chennai (ex Madras)	Environment
2021-05-27	News	The Washington Post	Genetically modified salmon head to US dinner plates	=HYPERLINK("http://app2.cision.com/redir?s=1209891992082", "https://www.washingtonpost.com/business/genetically-modified-salmon-head-to-us-dinner-plates/2021/05/27/2718f0ac-bf2b-11eb-922a-c40c9774bc48_story.html")	19653394	0	High	United States	District of Columbia	Washington	Environment
2021-05-27	News	AP	Genetically modified salmon head to US dinner plates	=HYPERLINK("http://app2.cision.com/redir?s=9600001394249348", "https://apnews.com/article/whole-foods-market-inc-lifestyle-health-coronavirus-pandemic-technology-a4ef4f24801f62ac65918e4560d7eb8a")	5957996	0	Medium	United States	New York	New York	Environment
2021-05-27	News	The Independent	Genetically modified salmon head to US dinner plates	=HYPERLINK("http://app2.cision.com/redir?s=9500000527565028", "https://www.independent.co.uk/news/genetically-modified-salmon-head-to-us-dinner-plates-fda-indianapolis-costco-people-east-coast-b1855436.html")	10869506	1	High	United Kingdom	London, City of	London	Environment
2021-05-27	News	AP	Genetically modified salmon head to US dinner plates	=HYPERLINK("http://app2.cision.com/redir?s=8600001900590954", "https://apnews.com/a4ef4f24801f62ac65918e4560d7eb8a")	5957996	0	High	United States	New York	New York	Environment
2021-05-27	News	Chron	Genetically modified salmon head to US dinner plates	=HYPERLINK("http://app2.cision.com/redir?s=8500000155656487", "https://www.chron.com/business/article/Genetically-modified-salmon-head-to-US-dinner-16208407.php")	11419706	0	Medium	United States	Texas	Houston	Environment
2021-05-27	News	Miami Herald	Genetically modified salmon head to US dinner plates	=HYPERLINK("http://app2.cision.com/redir?s=8500000155651000", "https://www.miamiherald.com/news/article251732773.html")	1580277	0	Medium	United States	Florida	Miami	Environment
2021-05-27	News	Yahoo News	Genetically modified salmon head to US dinner plates	=HYPERLINK("http://app2.cision.com/redir?s=9500000527578289", "https://news.yahoo.com/genetically-modified-salmon-head-us-203523173.html")	22516869	50	High	United States	California	Sunnyvale	Environment
2021-05-27	News	ABC News	Genetically modified salmon head to US dinner plates	=HYPERLINK("http://app2.cision.com/redir?s=9500000527562943", "https://abcnews.go.com/Business/wireStory/genetically-modified-salmon-head-us-dinner-plates-77948856")	9851037	5	High	United States	New York	New York	Environment
2021-05-27	News	U.S. News & World Report	Genetically Modified Salmon Head to US Dinner Plates	=HYPERLINK("http://app2.cision.com/redir?s=9500000527585544", "https://www.usnews.com/news/us/articles/2021-05-27/genetically-modified-salmon-head-to-us-dinner-plates")	15165036	8	High	United States	District of Columbia	Washington	Environment
2021-05-26	News	Houston Chronicle	Genetically modified salmon head to US dinner plates	=HYPERLINK("http://app2.cision.com/redir?s=8500000155656368", "https://www.houstonchronicle.com/news/article/Genetically-modified-salmon-head-to-US-dinner-16208407.php")	683538	0	Medium	United States	Texas	Houston	Environment
2021-05-23	News	Reuters	Mexican judge rejects industry bid to halt GMO corn, glyphosate ban	=HYPERLINK("http://app2.cision.com/redir?s=8500000154516749", "https://www.reuters.com/article/mexico-agriculture-judge/update-2-mexican-judge-rejects-industry-bid-to-halt-gmo-corn-glyphosate-ban-idUSL2N2NB2D7")	13687929	72	High	United States	New York	New York	Environment
2021-05-20	News	Entrepreneur	This Mayan Beekeeper Formed a Swarm of Environmentalists to Combat the Growth of Genetically Modified Plants in Her Native Mexico	=HYPERLINK("http://app2.cision.com/redir?s=9500000524812864", "https://www.entrepreneur.com/article/366291?utm_source=feedburner&utm_medium=feed&utm_campaign=Feed%3A+entrepreneur%2Flatest+%28Entrepreneur%29&utm_content=Google+Feedfetcher")	4221798	13	High	India	Delhi	Delhi	Environment
2021-05-10	News	Slate	Bananas Are in Trouble. Can Genetically Modified Fruit Help?	=HYPERLINK("http://app2.cision.com/redir?s=1202880863279", "https://slate.com/technology/2021/05/banana-disease-cavendish-tr4-genetically-modified-crops.html")	3657268	185	High	United States	New York	Brooklyn/New York	Environment
2021-05-10	News	Slate	Can genetically modified fruit help?	=HYPERLINK("http://app2.cision.com/redir?s=9500000520670685", "https://slate.com/technology/2021/05/banana-disease-cavendish-tr4-genetically-modified-crops.html?via=rss")	3657268	0	Medium	United States	New York	Brooklyn/New York	Environment
2021-05-05	News	Leadership	No GMO Fruits, Beans In Nigeria Markets â€“ NBMA	=HYPERLINK("http://app2.cision.com/redir?s=9500000518765416", "https://leadership.ng/no-gmo-fruits-beans-in-nigeria-markets-nbma/")	15179	2	Medium	Nigeria	Abuja Federal Capital Territory		Environment
2021-05-04	News	Vanguard	NBMA reiterates commitment to clamp down on GMOs	=HYPERLINK("http://app2.cision.com/redir?s=8600001866558761", "https://www.vanguardngr.com/2021/05/nbma-reiterates-commitment-to-clamp-down-on-gmos/")	156698	0	Medium	Nigeria	Lagos		Environment
2021-04-29	News	Houston Chronicle	EU study: GMO laws needs overhaul; environmentalists protest	=HYPERLINK("http://app2.cision.com/redir?s=8500000146088513", "https://www.houstonchronicle.com/news/article/EU-study-GMO-laws-needs-overhaul-16138508.php")	917116	0	Medium	United States	Texas	Houston	Environment
2021-04-29	News	The Washington Post	EU study: GMO laws needs overhaul; environmentalists protest	=HYPERLINK("http://app2.cision.com/redir?s=1198903947243", "https://www.washingtonpost.com/politics/eu-study-gmo-laws-needs-overhaul-environmentalists-protest/2021/04/29/717970b8-a8f1-11eb-a8a7-5f45ddcdf364_story.html")	21352476	0	High	United States	District of Columbia	Washington	Environment
2021-04-29	News	The Independent	EU study: GMO laws needs overhaul; environmentalists protest	=HYPERLINK("http://app2.cision.com/redir?s=9500000516738699", "https://www.independent.co.uk/news/eu-study-gmo-laws-needs-overhaul-environmentalists-protest-european-commission-gmo-brussels-european-parliament-b1839641.html")	10817082	0	High	United Kingdom	London, City of	London	Environment
2021-04-29	News	AP	EU study: GMO laws needs overhaul; environmentalists protest	=HYPERLINK("http://app2.cision.com/redir?s=8600001860326504", "https://apnews.com/eb00423180728984240b7056335c1104")	6451516	0	Medium	United States	New York	New York	Environment
2021-04-29	News	Chron	GMO laws needs overhaul; environmentalists protest	=HYPERLINK("http://app2.cision.com/redir?s=8500000146082364", "https://www.chron.com/news/article/EU-study-GMO-laws-needs-overhaul-16138508.php")	12600828	0	Medium	United States	Texas	Houston	Environment
2021-04-29	News	Reuters	EU calls for rethink of GMO rules for gene-edited crops	=HYPERLINK("http://app2.cision.com/redir?s=8500000146119102", "https://www.reuters.com/world/europe/eu-calls-rethink-gmo-rules-gene-edited-crops-2021-04-29/")	13320812	73	High	United States	New York	New York	Environment
2021-04-29	News	Yahoo News	EU study: GMO laws needs overhaul; environmentalists protest	=HYPERLINK("http://app2.cision.com/redir?s=9600001365183358", "https://news.yahoo.com/eu-study-gmo-laws-needs-134651269.html")	22163495	0	Medium	United States	California	Sunnyvale	Environment
2021-04-29	News	The Seattle Times	EU study: GMO laws needs overhaul; environmentalists protest	=HYPERLINK("http://app2.cision.com/redir?s=8500000146079582", "https://www.seattletimes.com/business/eu-study-gmo-laws-needs-overhaul-environmentalists-protest/")	2013652	0	Medium	United States	Washington	Seattle	Environment
2021-04-29	News	U.S. News & World Report	EU Study: GMO Laws Needs Overhaul; Environmentalists Protest	=HYPERLINK("http://app2.cision.com/redir?s=1198910256253", "https://www.usnews.com/news/business/articles/2021-04-29/eu-study-gmo-laws-needs-overhaul-environmentalists-protest")	15078684	1	High	United States	District of Columbia	Washington	Environment
2021-04-28	News	The Washington Times	EU study: GMO laws needs overhaul; environmentalists protest	=HYPERLINK("http://app2.cision.com/redir?s=8500000146084715", "https://www.washingtontimes.com/news/2021/apr/29/eu-study-gmo-laws-needs-overhaul-environmentalists/?utm_source=RSS_Feed&utm_medium=RSS")	1111900	0	Medium	United States	District of Columbia	Washington	Environment
2021-04-28	News	Business Insider	GMO laws needs overhaul; environmentalists protest	=HYPERLINK("http://app2.cision.com/redir?s=8500000146082168", "https://www.businessinsider.com/eu-study-gmo-laws-needs-overhaul-environmentalists-protest-2021-4")	25444624	0	High	United States	New York	New York	Environment
2021-04-21	News	Science Daily	Research team argues for combining organic farming and genetic engineering	=HYPERLINK("http://app2.cision.com/redir?s=9600001358705180", "https://www.sciencedaily.com/releases/2021/04/210421124544.htm")	2772252	0	Medium	United States	Maryland	Rockville	Environment
2021-04-14	News	THISDAYLIVE	Report Faults NBMA, Says Over 30 GMO Products in Nigerian Market	=HYPERLINK("http://app2.cision.com/redir?s=9600001348259306", "https://www.thisdaylive.com/index.php/2021/04/14/report-faults-nbma-says-over-30-gmo-products-in-nigerian-market/")	58135	5	Medium	Nigeria	Lagos		Environment
2021-04-13	News	Reuters	IN BRIEF: FDA appeals the rejection of its approval of genetically engineered salmon	=HYPERLINK("http://app2.cision.com/redir?s=8500000140489769", "https://www.reuters.com/article/usa-environment-lawsuit/in-brief-fda-appeals-the-rejection-of-its-approval-of-genetically-engineered-salmon-idUSL1N2M6304")	12547197	0	High	United States	New York	New York	Environment
2021-04-07	News	Science Daily	Eucalyptus trees can be genetically modified not to invade native ecosystems	=HYPERLINK("http://app2.cision.com/redir?s=9500000508476401", "https://www.sciencedaily.com/releases/2021/04/210407093228.htm")	2471551	272	High	United States	Maryland	Rockville	Environment
2021-04-03	News	The New Indian Express	Farmer bodies urge Centre to curb genetically modified crop cultivation	=HYPERLINK("http://app2.cision.com/redir?s=9600001337484985", "https://www.newindianexpress.com/nation/2021/apr/03/farmer-bodies-urge-centre-to-curbgenetically-modified-crop-cultivation-2285142.html")	953970	22	High	India	Tamil Nadu	Chennai (ex Madras)	Environment
2021-03-27	News	The Hill	US should challenge Mexico's ban on glyphosate and genetically-modified corn at the WTO	=HYPERLINK("http://app2.cision.com/redir?s=9500000504704972", "https://thehill.com/opinion/international/545219-us-should-challenge-mexicos-ban-on-glyphosate-and-genetically-modified")	4726053	18	High	United States	District of Columbia	Washington	Environment
2021-03-24	News	The Times of India	Govt junks plan to allow trials of Bt brinjal, other transgenic crops	=HYPERLINK("http://app2.cision.com/redir?s=8600001812246655", "https://timesofindia.indiatimes.com/india/govt-junks-plan-to-allow-trials-of-bt-brinjal-other-transgenic-crops/articleshow/81661294.cms")	8481179	142	High	India	Delhi	New Delhi	Environment
2021-03-14	News	AllAfrica	Kenya: Women, Not GMO, Hold Key	=HYPERLINK("http://app2.cision.com/redir?s=9600001317012863", "https://allafrica.com/stories/202103150784.html")	187775	0	Medium	South Africa	Western Cape	Cape Town	Environment
2021-03-10	News	SciDev.net	Bananas, indigenous knowledge, and GMOs	=HYPERLINK("http://app2.cision.com/redir?s=8600001795293013", "https://www.scidev.net/global/africa-science-focus/bananas-indigenous-knowledge-and-gmos/")	44054	5	Medium	United Kingdom			Environment
2021-02-20	News	Yahoo News	Mexico pressing ahead with GMO corn, glyphosate bans, says key official	=HYPERLINK("http://app2.cision.com/redir?s=9600001290148762", "https://news.yahoo.com/mexico-pressing-ahead-gmo-corn-183221772.html")	22868731	0	High	United States	California	Sunnyvale	Environment
2021-02-19	News	U.S. News & World Report	Mexico Pressing Ahead With GMO Corn, Glyphosate Bans, Says Key Official	=HYPERLINK("http://app2.cision.com/redir?s=1173108638479", "https://www.usnews.com/news/top-news/articles/2021-02-19/mexico-pressing-ahead-with-gmo-corn-glyphosate-bans-says-key-official")	16424013	0	High	United States	District of Columbia	Washington	Environment
2021-02-19	News	Reuters	Mexico pressing ahead with GMO corn, glyphosate bans, says key official	=HYPERLINK("http://app2.cision.com/redir?s=8500000121720325", "https://www.reuters.com/business/environment/mexico-pressing-ahead-with-gmo-corn-glyphosate-bans-says-key-official-2021-02-19/")	12547197	0	High	United States	New York	New York	Environment
2021-01-30	News	Vanguard	Farmers in Kano call for ban on GMOs	=HYPERLINK("http://app2.cision.com/redir?s=1165530062850", "https://www.vanguardngr.com/2021/01/farmers-in-kano-call-for-ban-on-gmos/")	182647	112	High	Nigeria	Lagos		Environment
2021-01-29	News	Tanzania Citizen	Legal action should be taken against importers of GMO seeds trials: Kilimo Hai	=HYPERLINK("http://app2.cision.com/redir?s=1165320608137", "https://www.thecitizen.co.tz/tanzania/news/legal-action-should-be-taken-against-importers-of-gmo-seeds-trials-kilimo-hai-3273570")	24685	0	Medium	Tanzania, United Republic of			Environment
2021-01-19	News	Politico	11th-hour deal strips FDA oversight of genetically modified animals - POLITICO	=HYPERLINK("http://app2.cision.com/redir?s=1161596139998", "https://www.politico.com/news/2021/01/19/fda-hhs-genertically-modified-animals-460486")	7701759	1356	High	United States	New York		Environment
2021-01-11	News	Bloomberg.	Mexican Official to Decide Whether Ban on GMO Corn Will Apply to Animal Feed	=HYPERLINK("http://app2.cision.com/redir?s=1158644993765", "https://www.bloomberg.com/news/articles/2021-01-09/mexican-officials-to-decide-if-gmo-corn-ban-will-apply-to-feed")	15600973	549	High	United States	New York	New York	Environment
2021-01-11	News	Slate	Why I Stopped Defending GMOs	=HYPERLINK("http://app2.cision.com/redir?s=1158506335885", "https://slate.com/technology/2021/01/gmo-movement-changed-my-mind.html?via=rss")	5722988	1	Medium	United States	New York	Brooklyn/New York	Environment
2021-01-03	News	Reuters	Mexico farm lobby blasts ban on GMO corn; organic growers welcome it	=HYPERLINK("http://app2.cision.com/redir?s=470531", "https://www.reuters.com/article/us-mexico-corn-gmo/mexico-farm-lobby-blasts-ban-on-gmo-corn-organic-growers-welcome-it-idINKBN2970MF")	15813746	0	Medium	United States	New York	New York	Environment
2021-01-03	News	Yahoo News	Mexico farm lobby blasts ban on GMO corn; organic growers welcome it	=HYPERLINK("http://app2.cision.com/redir?s=9600001238293663", "https://news.yahoo.com/mexico-farm-lobby-blasts-ban-023705457.html")	24723922	0	Medium	United States	California	Sunnyvale	Environment
2021-01-03	News	Yahoo Finanzas | Yahoo Finance	Mexico farm lobby blasts ban on GMO corn; organic growers welcome it	=HYPERLINK("http://app2.cision.com/redir?s=8600001708557370", "https://es-us.finanzas.yahoo.com/news/mexico-farm-lobby-blasts-ban-023705457.html")	241132	0	Medium	United States	New York	New York	Environment
2021-01-02	News	Reuters UK	Mexico farm lobby blasts ban on GMO corn; organic growers welcome it	=HYPERLINK("http://app2.cision.com/redir?s=1155585616026", "https://uk.reuters.com/article/us-mexico-corn-gmo/mexico-farm-lobby-blasts-ban-on-gmo-corn-organic-growers-welcome-it-idUKKBN2970MF")	1260656	0	Medium	United Kingdom	London, City of	London	Environment
2021-01-02	News	Daily Mail	Mexico farm lobby blasts ban on GMO corn; organic growers welcome it	=HYPERLINK("http://app2.cision.com/redir?s=8500000110965556", "https://www.dailymail.co.uk/wires/reuters/article-9107063/Mexico-farm-lobby-blasts-ban-GMO-corn-organic-growers-welcome-it.html")	24070493	0	Medium	United Kingdom	London, City of	London	Environment
2021-01-02	News	Reuters Canada	Mexico farm lobby blasts ban on GMO corn; organic growers welcome it	=HYPERLINK("http://app2.cision.com/redir?s=1155585750423", "https://ca.reuters.com/article/us-mexico-corn-gmo/mexico-farm-lobby-blasts-ban-on-gmo-corn-organic-growers-welcome-it-idUSKBN2970MF?il=0")	274831	0	Low	Canada	Ontario	Toronto	Environment
2021-01-02	News	US News Money	Mexico Farm Lobby Blasts Ban on GMO Corn; Organic Growers Welcome It	=HYPERLINK("http://app2.cision.com/redir?s=1155588641083", "https://money.usnews.com/investing/news/articles/2021-01-02/mexico-farm-lobby-blasts-ban-on-gmo-corn-organic-growers-welcome-it")	2585709	0	Medium	United States	District of Columbia	Washington	Environment
2021-01-02	News	Reuters India	Mexico farm lobby blasts ban on GMO corn; organic growers welcome it	=HYPERLINK("http://app2.cision.com/redir?s=8500000110963423", "https://in.reuters.com/article/us-mexico-corn-gmo/mexico-farm-lobby-blasts-ban-on-gmo-corn-organic-growers-welcome-it-idINKBN2970MF")	564954	0	Low	India	Delhi	New Delhi	Environment
2020-12-30	News	Vanguard	Dangers, benefits of genetically modified foods (3)	=HYPERLINK("http://app2.cision.com/redir?s=1154639745122", "https://www.vanguardngr.com/2020/12/dangers-benefits-of-genetically-modified-foods-3/")	216277	0	Medium	Nigeria	Lagos		Environment
2020-12-30	News	Vanguard	Dangers, benefits of genetically modified foods (2)	=HYPERLINK("http://app2.cision.com/redir?s=1154604952727", "https://www.vanguardngr.com/2020/12/dangers-benefits-of-genetically-modified-foods-2/")	216277	26	Medium	Nigeria	Lagos		Environment
2020-12-30	News	AllAfrica	Nigeria: Dangers, Benefits of Genetically Modified Foods (II)	=HYPERLINK("http://app2.cision.com/redir?s=9600001237067217", "https://allafrica.com/stories/202012300225.html")	361535	0	Low	South Africa	Western Cape	Cape Town	Environment
2020-12-23	News	Science Daily	Genetic engineering without unwanted side effects helps fight parasites	=HYPERLINK("http://app2.cision.com/redir?s=8600001697223616", "https://www.sciencedaily.com/releases/2020/12/201223091538.htm")	3097430	10	Medium	United States	Maryland	Rockville	Environment
2020-12-20	News	Yahoo News Canada	Genetically engineered trees could help fight climate change â€” here's how	=HYPERLINK("http://app2.cision.com/redir?s=1151570934438", "https://ca.news.yahoo.com/genetically-engineered-trees-could-help-090000896.html")	819540	0	Medium	Canada	Ontario	Toronto	Environment
2020-12-17	News	The Guardian	US FDA declares genetically modified pork 'safe to eat' | Environment	=HYPERLINK("http://app2.cision.com/redir?s=50000081440658", "https://www.theguardian.com/environment/2020/dec/17/us-fda-declares-genetically-modified-pork-safe-to-eat")	30302816	2161	High	United Kingdom	London, City of	London	Environment
2020-12-16	News	IBTimes UK | IBT	FDA approves allergy-free genetically modified pigs for medical, food products	=HYPERLINK("http://app2.cision.com/redir?s=8500000109404698", "https://www.ibtimes.co.uk/fda-approves-allergy-free-genetically-modified-pigs-medical-food-products-1686692")	137908	0	Low	United Kingdom			Environment
2020-12-15	News	Daily Mail	FDA approves the use of genetically engineered animals as both food and for medical purposes for the FIRST time: Modified PIGS can be used as transplants to help tick bite patients with Alpha-gal syndrome	=HYPERLINK("http://app2.cision.com/redir?s=9500000468277488", "https://www.dailymail.co.uk/sciencetech/article-9056053/FDA-approves-genetically-engineered-animals-food-medical-purposes-time.html?ns_mchannel=rss&ns_campaign=1490&ito=1490")	24070493	0	Medium	United Kingdom	London, City of	London	Environment
2020-12-08	News	AllAfrica	Nigeria Among Six African Countries Leading in Genetically Modified Crop Adoption	=HYPERLINK("http://app2.cision.com/redir?s=8600001677555485", "https://allafrica.com/stories/202012080039.html")	341095	0	Low	South Africa	Western Cape	Cape Town	Environment
2020-11-06	News	San Francisco Chronicle	Genetically engineered salmon production illegally approved by FDA, judge in S.F. rules	=HYPERLINK("http://app2.cision.com/redir?s=8600001641645056", "https://www.sfchronicle.com/nation/article/Genetically-engineered-salmon-production-15705766.php")	2306607	25	Medium	United States	California	San Francisco	Environment
2020-10-28	News	AllAfrica	Zimbabwe: Starving Zim Reconsiders Producing Genetically Modified Crops	=HYPERLINK("http://app2.cision.com/redir?s=1131955205334", "https://allafrica.com/stories/202010280801.html")	354242	0	Low	South Africa	Western Cape	Cape Town	Environment
2020-10-21	News	THISDAYLIVE	Group Raises Alarm Over Influx of Genetically Modified Crops, Foods	=HYPERLINK("http://app2.cision.com/redir?s=9600001160176751", "https://www.thisdaylive.com/index.php/2020/10/21/group-raises-alarm-over-influx-of-genetically-modified-crops-foods/")	71469	0	Low	Nigeria	Lagos		Environment
2020-10-16	News	Science Daily	Plant genetic engineering to fight 'hidden hunger'	=HYPERLINK("http://app2.cision.com/redir?s=9500000447126981", "https://www.sciencedaily.com/releases/2020/10/201016090222.htm")	2779334	17	Medium	United States	Maryland	Rockville	Environment
2020-10-12	News	Nature Research	A GRFâ€“GIF chimeric protein improves the regeneration efficiency of transgenic plants	=HYPERLINK("http://app2.cision.com/redir?s=8600001617114377", "https://www.nature.com/articles/s41587-020-0703-0")	6926923	56	Medium	United Kingdom	London, City of	London	Environment
2020-10-10	News	Yahoo News	Argentina first nation to OK drought-resistant GMO wheat, farm industry balks	=HYPERLINK("http://app2.cision.com/redir?s=1124962275413", "https://in.news.yahoo.com/argentina-first-nation-ok-drought-033710342.html")	490921	0	Low	India			Environment
2020-10-10	News	Daily Mail U.K.	Argentina first nation to OK drought-resistant GMO wheat, farm...	=HYPERLINK("http://app2.cision.com/redir?s=8500000102335295", "https://www.dailymail.co.uk/wires/reuters/article-8825477/Argentina-nation-OK-drought-resistant-GMO-wheat-farm-industry-balks.html")	26060195	0	Medium	United Kingdom	London, City of	London	Environment
2020-10-10	News	Reuters India	Argentina first nation to OK drought-resistant GMO wheat, farm industry balks	=HYPERLINK("http://app2.cision.com/redir?s=8500000102333520", "https://in.reuters.com/article/us-argentina-wheat-gmo/argentina-first-nation-to-ok-drought-resistant-gmo-wheat-farm-industry-balks-idUSKBN26U1H4")	273949	0	Low	India	Delhi	New Delhi	Environment
2020-10-10	News	è·¯é€ä¸­æ–‡ | Reuters Chinese	Argentina first nation to OK drought-resistant GMO wheat, farm industry balks	=HYPERLINK("http://app2.cision.com/redir?s=9500000445493366", "https://cn.reuters.com/article/instant-article/idUSL1N2H00FW")	330441	0	Low	China	Beijing	Beijing	Environment
2020-10-09	News	Reuters UK	Argentina first nation to OK drought-resistant GMO wheat, farm industry balks	=HYPERLINK("http://app2.cision.com/redir?s=1124940659869", "https://uk.reuters.com/article/us-argentina-wheat-gmo/argentina-first-nation-to-ok-drought-resistant-gmo-wheat-farm-industry-balks-idUSKBN26U1H4")	760319	0	Low	United Kingdom	London, City of	London	Environment
2020-10-09	News	US News Money	Argentina First Nation to OK Drought-Resistant GMO Wheat	=HYPERLINK("http://app2.cision.com/redir?s=8600001613561870", "https://money.usnews.com/investing/news/articles/2020-10-09/argentina-first-nation-to-ok-drought-resistant-gmo-wheat")	2362927	0	Medium	United States	District of Columbia	Washington	Environment
2020-10-09	News	Daily Mail U.K.	Argentina first nation to OK drought-resistant GMO wheat	=HYPERLINK("http://app2.cision.com/redir?s=8500000102272058", "https://www.dailymail.co.uk/wires/reuters/article-8823191/Argentina-nation-OK-drought-resistant-GMO-wheat.html")	26060195	0	Medium	United Kingdom	London, City of	London	Environment
2020-10-09	News	Reuters UK	Argentina first nation to OK drought-resistant GMO wheat	=HYPERLINK("http://app2.cision.com/redir?s=1124729018445", "https://uk.reuters.com/article/us-argentina-wheat-gmo/argentina-first-nation-to-ok-drought-resistant-gmo-wheat-idUSKBN26U1H4")	760319	0	Low	United Kingdom	London, City of	London	Environment
2020-10-09	News	Reuters India	Argentina first nation to OK drought-resistant GMO wheat	=HYPERLINK("http://app2.cision.com/redir?s=8500000102270270", "https://in.reuters.com/article/argentina-wheat-gmo/update-2-argentina-first-nation-to-ok-drought-resistant-gmo-wheat-farm-industry-balks-idINL1N2H00FW")	273949	0	Low	India	Delhi	New Delhi	Environment
2020-10-09	News	Reuters Latino AmÃ©rica | Reuters Latin America	UPDATE 1-Argentina first nation to OK drought-resistant GMO wheat	=HYPERLINK("http://app2.cision.com/redir?s=1124736793998", "https://lta.reuters.com/articulo/argentina-wheat-gmo-idLTAL1N2H00FW")	59206	0	Low	Chile			Environment
2020-10-09	News	Reuters India	Argentina first nation to OK drought-resistant GMO wheat	=HYPERLINK("http://app2.cision.com/redir?s=8500000102266391", "https://in.reuters.com/article/argentina-wheat-gmo/argentina-first-nation-to-ok-drought-resistant-gmo-wheat-idINL1N2H00CL")	273949	0	Low	India	Delhi	New Delhi	Environment
2020-10-09	News	Reuters	Argentina first nation to OK drought-resistant GMO wheat	=HYPERLINK("http://app2.cision.com/redir?s=9600001148491216", "https://www.reuters.com/article/argentina-wheat-gmo-idUSL1N2H00CL")	11142155	0	Medium	United States	New York	New York	Environment
2020-10-08	News	Yahoo News UK	Argentina becomes first country to approve genetically modified wheat	=HYPERLINK("http://app2.cision.com/redir?s=1124482641484", "https://uk.news.yahoo.com/argentina-becomes-first-country-approve-225711654.html")	847928	0	Medium	United Kingdom	London, City of	London	Environment
2020-10-08	News	Yahoo News Australia	Argentina becomes first country to approve genetically modified wheat	=HYPERLINK("http://app2.cision.com/redir?s=1124481108175", "https://au.news.yahoo.com/argentina-becomes-first-country-approve-225711726.html")	675561	0	Medium	Australia			Environment
2020-10-08	News	Yahoo News New Zealand	Argentina becomes first country to approve genetically modified wheat	=HYPERLINK("http://app2.cision.com/redir?s=1124481693807", "https://nz.news.yahoo.com/argentina-becomes-first-country-approve-225711726.html")	79633	0	Low	New Zealand			Environment
2020-10-08	News	Yahoo News	Argentina becomes first country to approve genetically modified wheat	=HYPERLINK("http://app2.cision.com/redir?s=9600001147989331", "https://news.yahoo.com/argentina-becomes-first-country-approve-225711875.html")	23982139	0	Medium	United States	California	Sunnyvale	Environment
2020-10-08	News	Yahoo Phillipines	Argentina becomes first country to approve genetically modified wheat	=HYPERLINK("http://app2.cision.com/redir?s=9600001148204125", "https://ph.news.yahoo.com/argentina-becomes-first-country-approve-225711402.html")	220265	0	Low	Philippines			Environment
2020-10-08	News	Yahoo News Singapore	Argentina becomes first country to approve genetically modified wheat	=HYPERLINK("http://app2.cision.com/redir?s=9500000444510878", "https://sg.news.yahoo.com/argentina-becomes-first-country-approve-225711402.html")	420892	0	Medium	Singapore			Environment
2020-10-01	News	EURACTIV	Genetically modified soybean gains EU Commission approval	=HYPERLINK("http://app2.cision.com/redir?s=9500000441804964", "https://www.euractiv.com/section/agriculture-food/news/genetically-modified-soybean-gains-eu-commission-approval/")	239350	27	Medium	Belgium	Brussels	Bruxelles (Brussel)	Environment
2020-09-29	News	Salon	A judge just dismissed efforts to stop pesticides and GMO crops from being used in wildlife refuges	=HYPERLINK("http://app2.cision.com/redir?s=9500000441257517", "https://www.salon.com/2020/09/29/a-judge-just-dismissed-efforts-to-stop-pesticides-and-gmo-crops-from-being-used-in-wildlife-refuges/")	2031980	22	Medium	United States	New York	New York	Environment
2020-09-24	News	Bloomberg.	Bayer Seeks Approval for Commercial GMO Cotton Farming in Kenya	=HYPERLINK("http://app2.cision.com/redir?s=9500000439608790", "https://www.bloomberg.com/news/articles/2020-09-24/bayer-seeks-approval-for-commercial-gmo-cotton-farming-in-kenya")	15600973	6	High	United States	New York	New York	Environment
2020-09-24	News	WIRED	Can a Genetically Modified Bug Combat a Global Farm Plague?	=HYPERLINK("http://app2.cision.com/redir?s=9500000439472217", "https://www.wired.com/story/can-a-genetically-modified-bug-combat-a-global-farm-plague/")	7032978	124	Medium	United States	Iowa	Boone	Environment
2020-09-14	News	Ani News	Swadeshi Jagran Manch writes to PM requesting halt to field trials of genetically modified brinjal	=HYPERLINK("http://app2.cision.com/redir?s=8600001664998979", "https://www.aninews.in/news/national/general-news/swadeshi-jagran-manch-writes-to-pm-requesting-halt-to-field-trials-of-genetically-modified-brinjal20200914232829")	147985	0	Low	India			Environment
2020-09-14	News	Yahoo News	Swadeshi Jagran Manch writes to PM requesting halt to field trials of genetically modified brinjal	=HYPERLINK("http://app2.cision.com/redir?s=1115521162301", "https://in.news.yahoo.com/swadeshi-jagran-manch-writes-pm-175829596.html")	439611	52	Medium	India			Environment
2020-09-14	News	Yahoo News Canada	Swadeshi Jagran Manch writes to PM requesting halt to field trials of genetically modified brinjal	=HYPERLINK("http://app2.cision.com/redir?s=1115522312756", "https://ca.news.yahoo.com/swadeshi-jagran-manch-writes-pm-175829596.html")	891493	0	Medium	Canada	Ontario	Toronto	Environment
2020-09-04	News	Quartz	How the â€œsuccess storyâ€ of genetically modified cotton in Burkina Faso fell apart	=HYPERLINK("http://app2.cision.com/redir?s=8600001577424246", "https://qz.com/africa/1900035/the-lie-of-monsantos-genetically-modified-cotton-in-burkina-faso/")	2720937	363	Medium	United States	New York	New York	Environment
2020-09-03	News	The Times of India	Govt nod for field trials of two indigenous types of genetically modified brinjal	=HYPERLINK("http://app2.cision.com/redir?s=9600001109181556", "https://timesofindia.indiatimes.com/india/govt-nod-for-field-trials-of-two-indigenous-types-of-genetically-modified-brinjal/articleshow/77901442.cms")	9772179	47	Medium	India	Delhi	New Delhi	Environment
2020-08-31	News	AllAfrica	Burkina Faso: How Power Shaped the 'Success Story' of Genetically Modified Cotton in Burkina Faso	=HYPERLINK("http://app2.cision.com/redir?s=8600001571719117", "https://allafrica.com/stories/202008310172.html")	335926	1	Low	South Africa			Environment
2020-08-27	News	Leadership	First GMO In Nigeria: Pod Borer Resistant Cowpea	=HYPERLINK("http://app2.cision.com/redir?s=9500000430562818", "https://leadership.ng/2020/08/28/first-gmo-in-nigeria-pod-borer-resistant-cowpea/")	13334	0	Low	Nigeria	Abuja Federal Capital Territory		Environment
2020-08-14	News	AllAfrica	Tanzania: Monitor GMOs, Minister Tells Biotechnology Committee	=HYPERLINK("http://app2.cision.com/redir?s=1104900217013", "https://allafrica.com/stories/202008141211.html")	339615	0	Low	South Africa			Environment
2020-08-13	News	IPP Media	Zungu unveils panel for probe on GMOs	=HYPERLINK("http://app2.cision.com/redir?s=1104377436664", "https://www.ippmedia.com/en/news/zungu-unveils-panel-probe-gmos")	12773	0	Low	Tanzania, United Republic of			Environment
2020-08-12	News	Leadership	Nigeria: The Scare Of GMO Foods	=HYPERLINK("http://app2.cision.com/redir?s=9500000426070459", "https://leadership.ng/2020/08/13/nigeria-the-scare-of-gmo-foods/")	13334	0	Low	Nigeria	Abuja Federal Capital Territory		Environment
2020-08-06	News	Leadership	GMO, Safety And Food Security In Africa	=HYPERLINK("http://app2.cision.com/redir?s=9500000424325589", "https://leadership.ng/2020/08/07/gmo-safety-and-food-security-in-africa/")	10021	0	Low	Nigeria	Abuja Federal Capital Territory		Environment
2020-07-27	News	Leadership	Science Communication As Tonic For Agricultural Biotechnology	=HYPERLINK("http://app2.cision.com/redir?s=9500000421356476", "https://leadership.ng/2020/07/28/science-communication-as-tonic-for-agricultural-biotechnology/")	10021	2	Low	Nigeria	Abuja Federal Capital Territory		Environment
2020-07-08	News	Yahoo Finanzas | Yahoo Finance	GMO Commentary- Emerging Markets: Tamed Child O' Mine	=HYPERLINK("http://app2.cision.com/redir?s=1092154546363", "https://es-us.finanzas.yahoo.com/news/gmo-commentary-emerging-markets-tamed-204347448.html")	275811	0	Medium	United States	New York	New York	Environment
2020-07-03	News	The Star	Genetically modified varieties should not be approved in Kenya-lobbyists	=HYPERLINK("http://app2.cision.com/redir?s=9500000414164197", "https://www.the-star.co.ke/business/kenya/2020-07-03-genetically-modified-varieties-should-not-be-approved-in-kenya-lobbyists/")	274191	0	Low	Kenya	Nairobi		Environment
2020-05-25	News	Business Daily	So close yet far: More hurdles in Kenyaâ€™s long GMO journey	=HYPERLINK("http://app2.cision.com/redir?s=1076280529466", "https://www.businessdailyafrica.com/datahub/Hurdles-in-Kenya-GMO-journey/3815418-5562532-yatjef/index.html")	111753	8	Low	Kenya	Nairobi		Environment
2020-05-18	News	Nature Research	Excessive Chinese concerns over genetically engineered food safety are unjustified	=HYPERLINK("http://app2.cision.com/redir?s=1074068078931", "https://www.nature.com/articles/s41477-020-0685-4")	8866002	0	Medium	United Kingdom	London, City of	London	Environment
2020-05-17	News	Capital Ethiopia	Are GMOs the Answer to Ethiopia's Food Crisis?	=HYPERLINK("http://app2.cision.com/redir?s=8600001462131993", "https://www.capitalethiopia.com/opinion/are-gmos-the-answer-to-ethiopias-food-crisis/?utm_source=rss&utm_medium=rss&utm_campaign=are-gmos-the-answer-to-ethiopias-food-crisis&utm_source=rss&utm	7196	0	Low	Ethiopia			Environment
2020-05-10	News	Capital Ethiopia	GMO and Ethiopia	=HYPERLINK("http://app2.cision.com/redir?s=1071196840739", "https://www.capitalethiopia.com/interview/gmo-and-ethiopia/?utm_source=rss&utm_medium=rss&utm_campaign=gmo-and-ethiopia&utm_source=rss&utm_medium=rss&utm_campaign=gmo-and-ethiopia")	7196	0	Low	Ethiopia			Environment
2020-04-21	News	Science	Rice genetically engineered to resist heat waves can also produce up to 20% more grain	=HYPERLINK("http://app2.cision.com/redir?s=1064457925834", "https://www.sciencemag.org/news/2020/04/rice-genetically-engineered-resist-heat-waves-can-also-produce-20-more-grain?rss=1")	5657544	0	Medium	United States	District of Columbia	Washington	Environment
2020-03-18	News	CNET	GMOs: What they are, are they safe and which foods have them	=HYPERLINK("http://app2.cision.com/redir?s=9500000381209115", "https://www.cnet.com/news/gmos-what-they-are-are-they-safe-and-which-foods-have-them/#ftag=CADf328eec")	30378585	63	Medium	United States	California	San Francisco	Environment
2020-03-18	News	CNET	GMOs: What they are, are they safe and which foods have them	=HYPERLINK("http://app2.cision.com/redir?s=8600001397951683", "https://www.cnet.com/health/nutrition/gmos-what-they-are-are-they-safe-and-which-foods-have-them/")	34395622	0	High	United States	California	San Francisco	Environment
2020-03-17	News	EURACTIV	What is genetic engineering? A plea for a rational definition of what it is and what it isn't [Promoted content]	=HYPERLINK("http://app2.cision.com/redir?s=8600001396718252", "https://www.euractiv.com/section/agriculture-food/opinion/what-is-genetic-engineering-a-plea-for-a-rational-definition-of-what-it-is-and-what-it-isnt/")	624696	0	Medium	Belgium	Brussels	Bruxelles (Brussel)	Environment
2020-03-09	News	Forbes	Council Post: CRISPR: Its Potential And Concerns In The Genetic Engineering Field	=HYPERLINK("http://app2.cision.com/redir?s=9500000378479935", "https://www.forbes.com/sites/theyec/2020/03/09/crispr-its-potential-and-concerns-in-the-genetic-engineering-field/")	33287537	0	High	United States	New Jersey	Jersey City	Environment
2020-03-03	News	The Sun	Supermarkets could be stocked with genetically modified food under future UK-US trade deal	=HYPERLINK("http://app2.cision.com/redir?s=8600001381293359", "https://www.thesun.co.uk/news/11085118/supermarkets-genetically-modified-food-us-trade-deal/")	14141578	0	Medium	United Kingdom	London, City of	London	Environment
2020-02-13	News	CNBC	How the Impossible Burger is changing the debate over GMO foods	=HYPERLINK("http://app2.cision.com/redir?s=9500000371766459", "https://www.cnbc.com/2020/02/13/how-the-impossible-burger-is-changing-the-debate-over-gmo-foods.html")	17522727	2078	High	United States	New Jersey	Englewood Cliffs	Environment
2020-02-12	News	EURACTIV	Fighting malnutrition: Golden Rice and the EU's GMO conundrum [Promoted content]	=HYPERLINK("http://app2.cision.com/redir?s=9500000371268461", "https://www.euractiv.com/section/agriculture-food/opinion/fighting-malnutrition-golden-rice-and-the-eus-gmo-conundrum/")	243184	0	Low	Belgium	Brussels	Bruxelles (Brussel)	Environment
2020-02-07	News	Reuters UK	France must put gene-edited crops under GMO rules this year - court	=HYPERLINK("http://app2.cision.com/redir?s=9500000370200580", "https://uk.reuters.com/article/uk-france-gmo/france-must-put-gene-edited-crops-under-gmo-rules-this-year-court-idUKKBN2012I9?feedType=RSS&feedName=worldNews&utm_source=feedburner&utm_medium=fe	553557	0	Low	United Kingdom	London, City of	London	Environment
2020-02-07	News	Yahoo News UK	France must put gene-edited crops under GMO rules this year - court	=HYPERLINK("http://app2.cision.com/redir?s=1037789631156", "https://uk.news.yahoo.com/france-must-put-gene-edited-200652028.html")	907579	0	Medium	United Kingdom	London, City of	London	Environment
2020-02-07	News	Reuters	France must put gene-edited crops under GMO rules this year: court	=HYPERLINK("http://app2.cision.com/redir?s=9500000370201356", "https://www.reuters.com/article/us-france-gmo/france-must-put-gene-edited-crops-under-gmo-rules-this-year-court-idUSKBN2012ID?feedType=RSS&feedName=environmentNews&utm_source=feedburner&utm_me	10425657	0	Medium	United States	New York	New York	Environment
2020-02-07	News	Yahoo News	France must put gene-edited crops under GMO rules this year - court	=HYPERLINK("http://app2.cision.com/redir?s=1037788114512", "https://news.yahoo.com/france-must-put-gene-edited-200652028.html")	16353724	0	Medium	United States			Environment
2020-02-07	News	Reuters Africa	France must put gene-edited crops under GMO rules this year - court	=HYPERLINK("http://app2.cision.com/redir?s=1037788039809", "https://af.reuters.com/article/worldNews/idAFKBN2012I9")	48002	0	Low	South Africa	Gauteng	Johannesburg	Environment
2020-02-05	News	EURACTIV	'New GMOs': Kyriakides gets off on wrong foot with biased consultation	=HYPERLINK("http://app2.cision.com/redir?s=9500000369404162", "https://www.euractiv.com/section/agriculture-food/opinion/new-gmos-kyriakides-gets-off-on-wrong-foot-with-biased-consultation/")	243184	55	Medium	Belgium	Brussels	Bruxelles (Brussel)	Environment
2020-02-03	News	Mashable India	Genetically Engineered Bacteria To Protect Bees From Pests And Viruses	=HYPERLINK("http://app2.cision.com/redir?s=9500000368742225", "https://in.mashable.com/science/11044/genetically-engineered-bacteria-to-protect-bees-from-pests-and-viruses")	238786	2	Low	India	Maharashtra	Mumbai (ex Bombay)	Environment
2020-01-29	News	CNN	Genetically engineered moths could be crop protection solution - CNN	=HYPERLINK("http://app2.cision.com/redir?s=8600001346503455", "https://edition.cnn.com/2020/01/29/us/genetically-engineered-moths-crop-protection-study-scn/index.html")	16712539	0	Medium	United States	District of Columbia	Washington	Environment
2020-01-08	News	Newsweek	SCIENCE AND TECHNOLOGY: GMO trees donâ€™t release destructive gas	=HYPERLINK("http://app2.cision.com/redir?s=9500000361708281", "https://www.newsweek.com/genetically-modified-trees-climate-change-air-quality-1480962")	8374368	0	Medium	United States			Environment
2019-12-21	News	THISDAYLIVE	How Plant Breeding Innovation is Different from GMO and how PBI can improve food security in Africa - THISDAYLIVE	=HYPERLINK("http://app2.cision.com/redir?s=9500000357920686", "https://www.thisdaylive.com/index.php/2019/12/21/how-plant-breeding-innovation-is-different-from-gmo-and-how-pbi-can-improve-food-security-in-africa/")	64211	1	Low	Nigeria	Lagos		Environment
2019-12-20	News	Forbes	How A Decade Of GMO Controversy Changed The Dialogue About Food	=HYPERLINK("http://app2.cision.com/redir?s=1022530514928", "https://www.forbes.com/sites/jennysplitter/2019/12/20/how-a-decade-of-gmo-controversy-changed-the-dialogue-about-food/")	26968104	54	High	United States	New Jersey	Jersey City	Environment
2019-12-19	News	Vanguard	GMOs: MBMA plans new rules, guidelines to regulate modern biotechnology	=HYPERLINK("http://app2.cision.com/redir?s=1022244029903", "https://www.vanguardngr.com/2019/12/gmos-mbma-plans-new-rules-guidelines-to-regulate-modern-biotechnology/")	155249	2	Medium	Nigeria	Lagos		Environment
2019-12-19	News	Forbes	Amway BrandVoice: Whatâ€™s The Real Difference Between Organic And GMO?	=HYPERLINK("http://app2.cision.com/redir?s=1022274427045", "https://www.forbes.com/sites/amway/2019/12/19/whats-the-real-difference-between-organic-and-gmo/")	26968104	0	High	United States	New Jersey	Jersey City	Environment
2019-12-16	News	AllAfrica	Nigeria Releases First Transgenic Crop - Cowpea Resistant to Pod Borers	=HYPERLINK("http://app2.cision.com/redir?s=8600001304820976", "https://allafrica.com/stories/201912160529.html")	259452	0	Low	South Africa			Environment
2019-12-10	News	Vanguard	HOMEF raises alarm over permit for Genetically Modified Maize in Nigeria	=HYPERLINK("http://app2.cision.com/redir?s=9500000355200365", "https://www.vanguardngr.com/2019/12/homef-raises-alarm-over-permit-for-genetically-modified-maize-in-nigeria/")	155249	21	High	Nigeria	Lagos		Environment
2019-12-01	News	Vanguard	Nigeria not ready for GMOsâ€”Nnimmo Bassey	=HYPERLINK("http://app2.cision.com/redir?s=1016257177259", "https://www.vanguardngr.com/2019/12/nigeria-not-ready-for-gmos-nnimmo-bassey/")	195940	0	Medium	Nigeria	Lagos		Environment

## Sheet: Crop Yields
Date	Media Type	Media Outlet	Title	Link	Readership	Shares	Article Impact	Country	State	City	Issue
2021-11-25	News	Bloomberg	Will China Makes Its Peace With GMOs?	=HYPERLINK("http://app2.cision.com/redir?s=8500000222225535", "https://www.bloomberg.com/opinion/articles/2021-11-25/will-china-makes-its-peace-with-gmos")	13268184	568	High	United States	New York	New York	Crop Yields
2021-11-16	News	Business Daily	High-yielding GMO cotton wins over Tana River farmers	=HYPERLINK("http://app2.cision.com/redir?s=9500000590299307", "https://www.businessdailyafrica.com/bd/data-hub/high-yielding-gmo-cotton-wins-tana-river-farmers-3619944")	108114	0	Medium	Kenya	Nairobi		Crop Yields
[truncated: 129 more rows]

## Sheet: Pesticides
Date	Media Type	Media Outlet	Title	Link	Readership	Shares	Article Impact	Country	State	City	Issue
[truncated: 127 more rows]

## Sheet: Animal Health
Date	Media Type	Media Outlet	Title	Link	Readership	Shares	Article Impact	Country	State	City	Issue
[truncated: 20 more rows]

## Sheet: Second Round Articles
Date	Media Type	Media Outlet	Title	Link	Readership	Shares	Article Impact	Country	State	City
[truncated: 453 more rows]

[truncated: 3 more sheets: Issue Tracker (Coded Data Here), Pivot Table Here, Sheet1]
